# Supplementary material for: Severe, but not moderate asthmatics share blood transcriptomic changes with post-traumatic stress disorder and depression
Source: PLoS One. 2022 Oct 7;17(10):e0275864. doi: 10.1371/journal.pone.0275864 (PMC9543640; doi:10.1371/journal.pone.0275864)
Supplement: S1 Data — (TSV) [file pone.0275864.s002.tsv]

#node	identifier	category	term ID	term description
AATK	9606.ENSP00000324196	GO Process	GO:0006464	Cellular protein modification process
AATK	9606.ENSP00000324196	GO Process	GO:0006468	Protein phosphorylation
AATK	9606.ENSP00000324196	GO Process	GO:0006793	Phosphorus metabolic process
AATK	9606.ENSP00000324196	GO Process	GO:0006796	Phosphate-containing compound metabolic process
AATK	9606.ENSP00000324196	GO Process	GO:0006807	Nitrogen compound metabolic process
AATK	9606.ENSP00000324196	GO Process	GO:0007275	Multicellular organism development
AATK	9606.ENSP00000324196	GO Process	GO:0007399	Nervous system development
AATK	9606.ENSP00000324196	GO Process	GO:0007417	Central nervous system development
AATK	9606.ENSP00000324196	GO Process	GO:0007420	Brain development
AATK	9606.ENSP00000324196	GO Process	GO:0008152	Metabolic process
AATK	9606.ENSP00000324196	GO Process	GO:0009987	Cellular process
AATK	9606.ENSP00000324196	GO Process	GO:0016310	Phosphorylation
AATK	9606.ENSP00000324196	GO Process	GO:0018108	Peptidyl-tyrosine phosphorylation
AATK	9606.ENSP00000324196	GO Process	GO:0018193	Peptidyl-amino acid modification
AATK	9606.ENSP00000324196	GO Process	GO:0018212	Peptidyl-tyrosine modification
AATK	9606.ENSP00000324196	GO Process	GO:0019538	Protein metabolic process
AATK	9606.ENSP00000324196	GO Process	GO:0032501	Multicellular organismal process
AATK	9606.ENSP00000324196	GO Process	GO:0032502	Developmental process
AATK	9606.ENSP00000324196	GO Process	GO:0036211	Protein modification process
AATK	9606.ENSP00000324196	GO Process	GO:0038083	Peptidyl-tyrosine autophosphorylation
AATK	9606.ENSP00000324196	GO Process	GO:0043170	Macromolecule metabolic process
AATK	9606.ENSP00000324196	GO Process	GO:0043412	Macromolecule modification
AATK	9606.ENSP00000324196	GO Process	GO:0044237	Cellular metabolic process
AATK	9606.ENSP00000324196	GO Process	GO:0044238	Primary metabolic process
AATK	9606.ENSP00000324196	GO Process	GO:0044260	Cellular macromolecule metabolic process
AATK	9606.ENSP00000324196	GO Process	GO:0044267	Cellular protein metabolic process
AATK	9606.ENSP00000324196	GO Process	GO:0046777	Protein autophosphorylation
AATK	9606.ENSP00000324196	GO Process	GO:0048513	Animal organ development
AATK	9606.ENSP00000324196	GO Process	GO:0048731	System development
AATK	9606.ENSP00000324196	GO Process	GO:0048856	Anatomical structure development
AATK	9606.ENSP00000324196	GO Process	GO:0060322	Head development
AATK	9606.ENSP00000324196	GO Process	GO:0071704	Organic substance metabolic process
AATK	9606.ENSP00000324196	GO Process	GO:1901564	Organonitrogen compound metabolic process
AATK	9606.ENSP00000324196	GO Function	GO:0000166	Nucleotide binding
AATK	9606.ENSP00000324196	GO Function	GO:0003824	Catalytic activity
AATK	9606.ENSP00000324196	GO Function	GO:0004672	Protein kinase activity
AATK	9606.ENSP00000324196	GO Function	GO:0004674	Protein serine/threonine kinase activity
AATK	9606.ENSP00000324196	GO Function	GO:0004713	Protein tyrosine kinase activity
AATK	9606.ENSP00000324196	GO Function	GO:0005488	Binding
AATK	9606.ENSP00000324196	GO Function	GO:0005524	ATP binding
AATK	9606.ENSP00000324196	GO Function	GO:0016301	Kinase activity
AATK	9606.ENSP00000324196	GO Function	GO:0016740	Transferase activity
AATK	9606.ENSP00000324196	GO Function	GO:0016772	Transferase activity, transferring phosphorus-containing groups
AATK	9606.ENSP00000324196	GO Function	GO:0016773	Phosphotransferase activity, alcohol group as acceptor
AATK	9606.ENSP00000324196	GO Function	GO:0017076	Purine nucleotide binding
AATK	9606.ENSP00000324196	GO Function	GO:0030554	Adenyl nucleotide binding
AATK	9606.ENSP00000324196	GO Function	GO:0032553	Ribonucleotide binding
AATK	9606.ENSP00000324196	GO Function	GO:0032555	Purine ribonucleotide binding
AATK	9606.ENSP00000324196	GO Function	GO:0032559	Adenyl ribonucleotide binding
AATK	9606.ENSP00000324196	GO Function	GO:0035639	Purine ribonucleoside triphosphate binding
AATK	9606.ENSP00000324196	GO Function	GO:0036094	Small molecule binding
AATK	9606.ENSP00000324196	GO Function	GO:0043167	Ion binding
AATK	9606.ENSP00000324196	GO Function	GO:0043168	Anion binding
AATK	9606.ENSP00000324196	GO Function	GO:0097159	Organic cyclic compound binding
AATK	9606.ENSP00000324196	GO Function	GO:0097367	Carbohydrate derivative binding
AATK	9606.ENSP00000324196	GO Function	GO:0140096	Catalytic activity, acting on a protein
AATK	9606.ENSP00000324196	GO Function	GO:1901265	Nucleoside phosphate binding
AATK	9606.ENSP00000324196	GO Function	GO:1901363	Heterocyclic compound binding
AATK	9606.ENSP00000324196	GO Component	GO:0005622	Intracellular
AATK	9606.ENSP00000324196	GO Component	GO:0005737	Cytoplasm
AATK	9606.ENSP00000324196	GO Component	GO:0016020	Membrane
AATK	9606.ENSP00000324196	GO Component	GO:0016021	Integral component of membrane
AATK	9606.ENSP00000324196	GO Component	GO:0031224	Intrinsic component of membrane
AATK	9606.ENSP00000324196	GO Component	GO:0048471	Perinuclear region of cytoplasm
AATK	9606.ENSP00000324196	GO Component	GO:0110165	Cellular anatomical entity
AATK	9606.ENSP00000324196	STRING clusters	CL:15233	Mixed, incl. abc transporter, and arylacetamide deacetylase
AATK	9606.ENSP00000324196	STRING clusters	CL:15234	Mixed, incl. abc transporter a, and abc-transporter extension domain
AATK	9606.ENSP00000324196	TISSUES	BTO:0000000	Tissues, cell types and enzyme sources
AATK	9606.ENSP00000324196	TISSUES	BTO:0000042	Animal
AATK	9606.ENSP00000324196	TISSUES	BTO:0000142	Brain
AATK	9606.ENSP00000324196	TISSUES	BTO:0000146	Brain stem
AATK	9606.ENSP00000324196	TISSUES	BTO:0000227	Central nervous system
AATK	9606.ENSP00000324196	TISSUES	BTO:0000232	Cerebellum
AATK	9606.ENSP00000324196	TISSUES	BTO:0000282	Head
AATK	9606.ENSP00000324196	TISSUES	BTO:0000342	Diencephalon
AATK	9606.ENSP00000324196	TISSUES	BTO:0000478	Forebrain
AATK	9606.ENSP00000324196	TISSUES	BTO:0000672	Hindbrain
AATK	9606.ENSP00000324196	TISSUES	BTO:0000673	Metencephalon
AATK	9606.ENSP00000324196	TISSUES	BTO:0001365	Thalamus
AATK	9606.ENSP00000324196	TISSUES	BTO:0001484	Nervous system
AATK	9606.ENSP00000324196	TISSUES	BTO:0001489	Whole body
AATK	9606.ENSP00000324196	Monarch HPO	EFO:0004302	Anthropometric measurement
AATK	9606.ENSP00000324196	Monarch HPO	EFO:0004303	Vital signs
AATK	9606.ENSP00000324196	Monarch HPO	EFO:0004308	Leukocyte count
AATK	9606.ENSP00000324196	Monarch HPO	EFO:0004324	Body weights and measures
AATK	9606.ENSP00000324196	Monarch HPO	EFO:0004325	Blood pressure
AATK	9606.ENSP00000324196	Monarch HPO	EFO:0004339	Body height
AATK	9606.ENSP00000324196	Monarch HPO	EFO:0004340	Body mass index
AATK	9606.ENSP00000324196	Monarch HPO	EFO:0004503	Hematological measurement
AATK	9606.ENSP00000324196	Monarch HPO	EFO:0004512	Bone measurement
AATK	9606.ENSP00000324196	Monarch HPO	EFO:0004516	Bone fracture related measurement
AATK	9606.ENSP00000324196	Monarch HPO	EFO:0004586	Complete blood cell count
AATK	9606.ENSP00000324196	Monarch HPO	EFO:0004587	Lymphocyte count
AATK	9606.ENSP00000324196	Monarch HPO	EFO:0004833	Neutrophil count
AATK	9606.ENSP00000324196	Monarch HPO	EFO:0004870	Sleep measurement
AATK	9606.ENSP00000324196	Monarch HPO	EFO:0004980	Appendicular lean mass
AATK	9606.ENSP00000324196	Monarch HPO	EFO:0004995	Lean body mass
AATK	9606.ENSP00000324196	Monarch HPO	EFO:0005115	Metabolic rate measurement
AATK	9606.ENSP00000324196	Monarch HPO	EFO:0005189	Respiratory quotient
AATK	9606.ENSP00000324196	Monarch HPO	EFO:0005230	Anxiety
AATK	9606.ENSP00000324196	Monarch HPO	EFO:0006335	Systolic blood pressure
AATK	9606.ENSP00000324196	Monarch HPO	EFO:0006843	Infectious disease biomarker
AATK	9606.ENSP00000324196	Monarch HPO	EFO:0006848	Mental or behavioural disorder biomarker
AATK	9606.ENSP00000324196	Monarch HPO	EFO:0007006	Depressive symptom measurement
AATK	9606.ENSP00000324196	Monarch HPO	EFO:0007660	Neuroticism measurement
AATK	9606.ENSP00000324196	Monarch HPO	EFO:0007803	Emotional symptom measurement
AATK	9606.ENSP00000324196	Monarch HPO	EFO:0007828	Daytime rest measurement
AATK	9606.ENSP00000324196	Monarch HPO	EFO:0007862	Reproductive behaviour measurement
AATK	9606.ENSP00000324196	Monarch HPO	EFO:0007869	Wellbeing measurement
AATK	9606.ENSP00000324196	Monarch HPO	EFO:0007911	Personality trait measurement
AATK	9606.ENSP00000324196	Monarch HPO	EFO:0007987	Granulocyte count
AATK	9606.ENSP00000324196	Monarch HPO	EFO:0007988	Myeloid white cell count
AATK	9606.ENSP00000324196	Monarch HPO	EFO:0007990	Neutrophil percentage of leukocytes
AATK	9606.ENSP00000324196	Monarch HPO	EFO:0007993	Lymphocyte percentage of leukocytes
AATK	9606.ENSP00000324196	Monarch HPO	EFO:0008111	Diet measurement
AATK	9606.ENSP00000324196	Monarch HPO	EFO:0009596	Feeling tense measurement
AATK	9606.ENSP00000324196	Monarch HPO	EFO:0009749	Age at first sexual intercourse measurement
AATK	9606.ENSP00000324196	Monarch HPO	EFO:0009819	Comparative body size at age 10, self-reported
AATK	9606.ENSP00000324196	Monarch HPO	HP:0000118	Phenotypic abnormality
AATK	9606.ENSP00000324196	Monarch HPO	HP:0000707	Abnormality of the nervous system
AATK	9606.ENSP00000324196	Monarch HPO	HP:0000708	Behavioral abnormality
AATK	9606.ENSP00000324196	Monarch HPO	HP:0012638	Abnormal nervous system physiology
AATK	9606.ENSP00000324196	UniProt Keywords	KW-0025	Alternative splicing
AATK	9606.ENSP00000324196	UniProt Keywords	KW-0067	ATP-binding
AATK	9606.ENSP00000324196	UniProt Keywords	KW-0418	Kinase
AATK	9606.ENSP00000324196	UniProt Keywords	KW-0472	Membrane
AATK	9606.ENSP00000324196	UniProt Keywords	KW-0547	Nucleotide-binding
AATK	9606.ENSP00000324196	UniProt Keywords	KW-0597	Phosphoprotein
AATK	9606.ENSP00000324196	UniProt Keywords	KW-0621	Polymorphism
AATK	9606.ENSP00000324196	UniProt Keywords	KW-0723	Serine/threonine-protein kinase
AATK	9606.ENSP00000324196	UniProt Keywords	KW-0808	Transferase
AATK	9606.ENSP00000324196	UniProt Keywords	KW-0812	Transmembrane
AATK	9606.ENSP00000324196	UniProt Keywords	KW-0963	Cytoplasm
AATK	9606.ENSP00000324196	UniProt Keywords	KW-1133	Transmembrane helix
AATK	9606.ENSP00000324196	Pfam	PF00069	Protein kinase domain
AATK	9606.ENSP00000324196	Pfam	PF07714	Protein tyrosine kinase
AATK	9606.ENSP00000324196	InterPro	IPR000719	Protein kinase domain
AATK	9606.ENSP00000324196	InterPro	IPR001245	Serine-threonine/tyrosine-protein kinase, catalytic domain
AATK	9606.ENSP00000324196	InterPro	IPR008266	Tyrosine-protein kinase, active site
AATK	9606.ENSP00000324196	InterPro	IPR011009	Protein kinase-like domain superfamily
AATK	9606.ENSP00000324196	InterPro	IPR017441	Protein kinase, ATP binding site
AATK	9606.ENSP00000324196	InterPro	IPR042817	Serine/threonine-protein kinase LMTK1, catalytic domain
ACSL1	9606.ENSP00000422607	GO Process	GO:0000038	Very long-chain fatty acid metabolic process
ACSL1	9606.ENSP00000422607	GO Process	GO:0001676	Long-chain fatty acid metabolic process
ACSL1	9606.ENSP00000422607	GO Process	GO:0001932	Regulation of protein phosphorylation
ACSL1	9606.ENSP00000422607	GO Process	GO:0001934	Positive regulation of protein phosphorylation
ACSL1	9606.ENSP00000422607	GO Process	GO:0006082	Organic acid metabolic process
ACSL1	9606.ENSP00000422607	GO Process	GO:0006139	Nucleobase-containing compound metabolic process
ACSL1	9606.ENSP00000422607	GO Process	GO:0006163	Purine nucleotide metabolic process
ACSL1	9606.ENSP00000422607	GO Process	GO:0006164	Purine nucleotide biosynthetic process
ACSL1	9606.ENSP00000422607	GO Process	GO:0006629	Lipid metabolic process
ACSL1	9606.ENSP00000422607	GO Process	GO:0006631	Fatty acid metabolic process
ACSL1	9606.ENSP00000422607	GO Process	GO:0006637	acyl-CoA metabolic process
ACSL1	9606.ENSP00000422607	GO Process	GO:0006638	Neutral lipid metabolic process
ACSL1	9606.ENSP00000422607	GO Process	GO:0006639	Acylglycerol metabolic process
ACSL1	9606.ENSP00000422607	GO Process	GO:0006641	Triglyceride metabolic process
ACSL1	9606.ENSP00000422607	GO Process	GO:0006725	Cellular aromatic compound metabolic process
ACSL1	9606.ENSP00000422607	GO Process	GO:0006753	Nucleoside phosphate metabolic process
ACSL1	9606.ENSP00000422607	GO Process	GO:0006790	Sulfur compound metabolic process
ACSL1	9606.ENSP00000422607	GO Process	GO:0006793	Phosphorus metabolic process
ACSL1	9606.ENSP00000422607	GO Process	GO:0006796	Phosphate-containing compound metabolic process
ACSL1	9606.ENSP00000422607	GO Process	GO:0006805	Xenobiotic metabolic process
ACSL1	9606.ENSP00000422607	GO Process	GO:0006807	Nitrogen compound metabolic process
ACSL1	9606.ENSP00000422607	GO Process	GO:0006810	Transport
ACSL1	9606.ENSP00000422607	GO Process	GO:0006811	Ion transport
ACSL1	9606.ENSP00000422607	GO Process	GO:0006820	Anion transport
ACSL1	9606.ENSP00000422607	GO Process	GO:0006869	Lipid transport
ACSL1	9606.ENSP00000422607	GO Process	GO:0007154	Cell communication
ACSL1	9606.ENSP00000422607	GO Process	GO:0007165	Signal transduction
ACSL1	9606.ENSP00000422607	GO Process	GO:0007166	Cell surface receptor signaling pathway
ACSL1	9606.ENSP00000422607	GO Process	GO:0007584	Response to nutrient
ACSL1	9606.ENSP00000422607	GO Process	GO:0008152	Metabolic process
ACSL1	9606.ENSP00000422607	GO Process	GO:0008610	Lipid biosynthetic process
ACSL1	9606.ENSP00000422607	GO Process	GO:0009056	Catabolic process
ACSL1	9606.ENSP00000422607	GO Process	GO:0009058	Biosynthetic process
ACSL1	9606.ENSP00000422607	GO Process	GO:0009117	Nucleotide metabolic process
ACSL1	9606.ENSP00000422607	GO Process	GO:0009150	Purine ribonucleotide metabolic process
ACSL1	9606.ENSP00000422607	GO Process	GO:0009152	Purine ribonucleotide biosynthetic process
ACSL1	9606.ENSP00000422607	GO Process	GO:0009165	Nucleotide biosynthetic process
ACSL1	9606.ENSP00000422607	GO Process	GO:0009259	Ribonucleotide metabolic process
ACSL1	9606.ENSP00000422607	GO Process	GO:0009260	Ribonucleotide biosynthetic process
ACSL1	9606.ENSP00000422607	GO Process	GO:0009410	Response to xenobiotic stimulus
ACSL1	9606.ENSP00000422607	GO Process	GO:0009605	Response to external stimulus
ACSL1	9606.ENSP00000422607	GO Process	GO:0009719	Response to endogenous stimulus
ACSL1	9606.ENSP00000422607	GO Process	GO:0009725	Response to hormone
ACSL1	9606.ENSP00000422607	GO Process	GO:0009755	Hormone-mediated signaling pathway
ACSL1	9606.ENSP00000422607	GO Process	GO:0009893	Positive regulation of metabolic process
ACSL1	9606.ENSP00000422607	GO Process	GO:0009987	Cellular process
ACSL1	9606.ENSP00000422607	GO Process	GO:0009991	Response to extracellular stimulus
ACSL1	9606.ENSP00000422607	GO Process	GO:0010033	Response to organic substance
ACSL1	9606.ENSP00000422607	GO Process	GO:0010562	Positive regulation of phosphorus metabolic process
ACSL1	9606.ENSP00000422607	GO Process	GO:0010604	Positive regulation of macromolecule metabolic process
ACSL1	9606.ENSP00000422607	GO Process	GO:0010876	Lipid localization
ACSL1	9606.ENSP00000422607	GO Process	GO:0014070	Response to organic cyclic compound
ACSL1	9606.ENSP00000422607	GO Process	GO:0015711	Organic anion transport
ACSL1	9606.ENSP00000422607	GO Process	GO:0015718	Monocarboxylic acid transport
ACSL1	9606.ENSP00000422607	GO Process	GO:0015849	Organic acid transport
ACSL1	9606.ENSP00000422607	GO Process	GO:0015908	Fatty acid transport
ACSL1	9606.ENSP00000422607	GO Process	GO:0015909	Long-chain fatty acid transport
ACSL1	9606.ENSP00000422607	GO Process	GO:0018130	Heterocycle biosynthetic process
ACSL1	9606.ENSP00000422607	GO Process	GO:0019216	Regulation of lipid metabolic process
ACSL1	9606.ENSP00000422607	GO Process	GO:0019220	Regulation of phosphate metabolic process
ACSL1	9606.ENSP00000422607	GO Process	GO:0019221	Cytokine-mediated signaling pathway
ACSL1	9606.ENSP00000422607	GO Process	GO:0019222	Regulation of metabolic process
ACSL1	9606.ENSP00000422607	GO Process	GO:0019432	Triglyceride biosynthetic process
ACSL1	9606.ENSP00000422607	GO Process	GO:0019438	Aromatic compound biosynthetic process
ACSL1	9606.ENSP00000422607	GO Process	GO:0019637	Organophosphate metabolic process
ACSL1	9606.ENSP00000422607	GO Process	GO:0019693	Ribose phosphate metabolic process
ACSL1	9606.ENSP00000422607	GO Process	GO:0019752	Carboxylic acid metabolic process
ACSL1	9606.ENSP00000422607	GO Process	GO:0023052	Signaling
ACSL1	9606.ENSP00000422607	GO Process	GO:0031323	Regulation of cellular metabolic process
ACSL1	9606.ENSP00000422607	GO Process	GO:0031325	Positive regulation of cellular metabolic process
ACSL1	9606.ENSP00000422607	GO Process	GO:0031399	Regulation of protein modification process
ACSL1	9606.ENSP00000422607	GO Process	GO:0031401	Positive regulation of protein modification process
ACSL1	9606.ENSP00000422607	GO Process	GO:0031667	Response to nutrient levels
ACSL1	9606.ENSP00000422607	GO Process	GO:0032268	Regulation of cellular protein metabolic process
ACSL1	9606.ENSP00000422607	GO Process	GO:0032270	Positive regulation of cellular protein metabolic process
ACSL1	9606.ENSP00000422607	GO Process	GO:0032787	Monocarboxylic acid metabolic process
ACSL1	9606.ENSP00000422607	GO Process	GO:0032870	Cellular response to hormone stimulus
ACSL1	9606.ENSP00000422607	GO Process	GO:0033036	Macromolecule localization
ACSL1	9606.ENSP00000422607	GO Process	GO:0033211	Adiponectin-activated signaling pathway
ACSL1	9606.ENSP00000422607	GO Process	GO:0033559	Unsaturated fatty acid metabolic process
ACSL1	9606.ENSP00000422607	GO Process	GO:0033674	Positive regulation of kinase activity
ACSL1	9606.ENSP00000422607	GO Process	GO:0033865	Nucleoside bisphosphate metabolic process
ACSL1	9606.ENSP00000422607	GO Process	GO:0033866	Nucleoside bisphosphate biosynthetic process
ACSL1	9606.ENSP00000422607	GO Process	GO:0033875	Ribonucleoside bisphosphate metabolic process
ACSL1	9606.ENSP00000422607	GO Process	GO:0033993	Response to lipid
ACSL1	9606.ENSP00000422607	GO Process	GO:0034030	Ribonucleoside bisphosphate biosynthetic process
ACSL1	9606.ENSP00000422607	GO Process	GO:0034032	Purine nucleoside bisphosphate metabolic process
ACSL1	9606.ENSP00000422607	GO Process	GO:0034033	Purine nucleoside bisphosphate biosynthetic process
ACSL1	9606.ENSP00000422607	GO Process	GO:0034097	Response to cytokine
ACSL1	9606.ENSP00000422607	GO Process	GO:0034201	Response to oleic acid
ACSL1	9606.ENSP00000422607	GO Process	GO:0034641	Cellular nitrogen compound metabolic process
ACSL1	9606.ENSP00000422607	GO Process	GO:0034654	Nucleobase-containing compound biosynthetic process
ACSL1	9606.ENSP00000422607	GO Process	GO:0035336	Long-chain fatty-acyl-coa metabolic process
ACSL1	9606.ENSP00000422607	GO Process	GO:0035337	fatty-acyl-CoA metabolic process
ACSL1	9606.ENSP00000422607	GO Process	GO:0035338	Long-chain fatty-acyl-coa biosynthetic process
ACSL1	9606.ENSP00000422607	GO Process	GO:0035383	Thioester metabolic process
ACSL1	9606.ENSP00000422607	GO Process	GO:0035384	Thioester biosynthetic process
ACSL1	9606.ENSP00000422607	GO Process	GO:0036109	Alpha-linolenic acid metabolic process
ACSL1	9606.ENSP00000422607	GO Process	GO:0042178	Xenobiotic catabolic process
ACSL1	9606.ENSP00000422607	GO Process	GO:0042221	Response to chemical
ACSL1	9606.ENSP00000422607	GO Process	GO:0042325	Regulation of phosphorylation
ACSL1	9606.ENSP00000422607	GO Process	GO:0042327	Positive regulation of phosphorylation
ACSL1	9606.ENSP00000422607	GO Process	GO:0042493	Response to drug
ACSL1	9606.ENSP00000422607	GO Process	GO:0043085	Positive regulation of catalytic activity
ACSL1	9606.ENSP00000422607	GO Process	GO:0043436	Oxoacid metabolic process
ACSL1	9606.ENSP00000422607	GO Process	GO:0043549	Regulation of kinase activity
ACSL1	9606.ENSP00000422607	GO Process	GO:0043603	Cellular amide metabolic process
ACSL1	9606.ENSP00000422607	GO Process	GO:0043604	Amide biosynthetic process
ACSL1	9606.ENSP00000422607	GO Process	GO:0043651	Linoleic acid metabolic process
ACSL1	9606.ENSP00000422607	GO Process	GO:0044093	Positive regulation of molecular function
ACSL1	9606.ENSP00000422607	GO Process	GO:0044237	Cellular metabolic process
ACSL1	9606.ENSP00000422607	GO Process	GO:0044238	Primary metabolic process
ACSL1	9606.ENSP00000422607	GO Process	GO:0044248	Cellular catabolic process
ACSL1	9606.ENSP00000422607	GO Process	GO:0044249	Cellular biosynthetic process
ACSL1	9606.ENSP00000422607	GO Process	GO:0044255	Cellular lipid metabolic process
ACSL1	9606.ENSP00000422607	GO Process	GO:0044271	Cellular nitrogen compound biosynthetic process
ACSL1	9606.ENSP00000422607	GO Process	GO:0044272	Sulfur compound biosynthetic process
ACSL1	9606.ENSP00000422607	GO Process	GO:0044281	Small molecule metabolic process
ACSL1	9606.ENSP00000422607	GO Process	GO:0044539	Long-chain fatty acid import into cell
ACSL1	9606.ENSP00000422607	GO Process	GO:0045017	Glycerolipid biosynthetic process
ACSL1	9606.ENSP00000422607	GO Process	GO:0045859	Regulation of protein kinase activity
ACSL1	9606.ENSP00000422607	GO Process	GO:0045860	Positive regulation of protein kinase activity
ACSL1	9606.ENSP00000422607	GO Process	GO:0045937	Positive regulation of phosphate metabolic process
ACSL1	9606.ENSP00000422607	GO Process	GO:0046390	Ribose phosphate biosynthetic process
ACSL1	9606.ENSP00000422607	GO Process	GO:0046460	Neutral lipid biosynthetic process
ACSL1	9606.ENSP00000422607	GO Process	GO:0046463	Acylglycerol biosynthetic process
ACSL1	9606.ENSP00000422607	GO Process	GO:0046483	Heterocycle metabolic process
ACSL1	9606.ENSP00000422607	GO Process	GO:0046486	Glycerolipid metabolic process
ACSL1	9606.ENSP00000422607	GO Process	GO:0046942	Carboxylic acid transport
ACSL1	9606.ENSP00000422607	GO Process	GO:0046949	fatty-acyl-CoA biosynthetic process
ACSL1	9606.ENSP00000422607	GO Process	GO:0048518	Positive regulation of biological process
ACSL1	9606.ENSP00000422607	GO Process	GO:0048522	Positive regulation of cellular process
ACSL1	9606.ENSP00000422607	GO Process	GO:0050789	Regulation of biological process
ACSL1	9606.ENSP00000422607	GO Process	GO:0050790	Regulation of catalytic activity
ACSL1	9606.ENSP00000422607	GO Process	GO:0050794	Regulation of cellular process
ACSL1	9606.ENSP00000422607	GO Process	GO:0050896	Response to stimulus
ACSL1	9606.ENSP00000422607	GO Process	GO:0051171	Regulation of nitrogen compound metabolic process
ACSL1	9606.ENSP00000422607	GO Process	GO:0051173	Positive regulation of nitrogen compound metabolic process
ACSL1	9606.ENSP00000422607	GO Process	GO:0051174	Regulation of phosphorus metabolic process
ACSL1	9606.ENSP00000422607	GO Process	GO:0051179	Localization
ACSL1	9606.ENSP00000422607	GO Process	GO:0051234	Establishment of localization
ACSL1	9606.ENSP00000422607	GO Process	GO:0051239	Regulation of multicellular organismal process
ACSL1	9606.ENSP00000422607	GO Process	GO:0051240	Positive regulation of multicellular organismal process
ACSL1	9606.ENSP00000422607	GO Process	GO:0051246	Regulation of protein metabolic process
ACSL1	9606.ENSP00000422607	GO Process	GO:0051247	Positive regulation of protein metabolic process
ACSL1	9606.ENSP00000422607	GO Process	GO:0051338	Regulation of transferase activity
ACSL1	9606.ENSP00000422607	GO Process	GO:0051347	Positive regulation of transferase activity
ACSL1	9606.ENSP00000422607	GO Process	GO:0051716	Cellular response to stimulus
ACSL1	9606.ENSP00000422607	GO Process	GO:0055086	Nucleobase-containing small molecule metabolic process
ACSL1	9606.ENSP00000422607	GO Process	GO:0060255	Regulation of macromolecule metabolic process
ACSL1	9606.ENSP00000422607	GO Process	GO:0065007	Biological regulation
ACSL1	9606.ENSP00000422607	GO Process	GO:0065008	Regulation of biological quality
ACSL1	9606.ENSP00000422607	GO Process	GO:0065009	Regulation of molecular function
ACSL1	9606.ENSP00000422607	GO Process	GO:0070542	Response to fatty acid
ACSL1	9606.ENSP00000422607	GO Process	GO:0070887	Cellular response to chemical stimulus
ACSL1	9606.ENSP00000422607	GO Process	GO:0071310	Cellular response to organic substance
ACSL1	9606.ENSP00000422607	GO Process	GO:0071345	Cellular response to cytokine stimulus
ACSL1	9606.ENSP00000422607	GO Process	GO:0071466	Cellular response to xenobiotic stimulus
ACSL1	9606.ENSP00000422607	GO Process	GO:0071495	Cellular response to endogenous stimulus
ACSL1	9606.ENSP00000422607	GO Process	GO:0071616	acyl-CoA biosynthetic process
ACSL1	9606.ENSP00000422607	GO Process	GO:0071702	Organic substance transport
ACSL1	9606.ENSP00000422607	GO Process	GO:0071704	Organic substance metabolic process
ACSL1	9606.ENSP00000422607	GO Process	GO:0071900	Regulation of protein serine/threonine kinase activity
ACSL1	9606.ENSP00000422607	GO Process	GO:0071902	Positive regulation of protein serine/threonine kinase activity
ACSL1	9606.ENSP00000422607	GO Process	GO:0072521	Purine-containing compound metabolic process
ACSL1	9606.ENSP00000422607	GO Process	GO:0072522	Purine-containing compound biosynthetic process
ACSL1	9606.ENSP00000422607	GO Process	GO:0080090	Regulation of primary metabolic process
ACSL1	9606.ENSP00000422607	GO Process	GO:0090407	Organophosphate biosynthetic process
ACSL1	9606.ENSP00000422607	GO Process	GO:0098657	Import into cell
ACSL1	9606.ENSP00000422607	GO Process	GO:0120161	Regulation of cold-induced thermogenesis
ACSL1	9606.ENSP00000422607	GO Process	GO:0120162	Positive regulation of cold-induced thermogenesis
ACSL1	9606.ENSP00000422607	GO Process	GO:0120254	Olefinic compound metabolic process
ACSL1	9606.ENSP00000422607	GO Process	GO:0140354	Lipid import into cell
ACSL1	9606.ENSP00000422607	GO Process	GO:1901135	Carbohydrate derivative metabolic process
ACSL1	9606.ENSP00000422607	GO Process	GO:1901137	Carbohydrate derivative biosynthetic process
ACSL1	9606.ENSP00000422607	GO Process	GO:1901293	Nucleoside phosphate biosynthetic process
ACSL1	9606.ENSP00000422607	GO Process	GO:1901360	Organic cyclic compound metabolic process
ACSL1	9606.ENSP00000422607	GO Process	GO:1901362	Organic cyclic compound biosynthetic process
ACSL1	9606.ENSP00000422607	GO Process	GO:1901564	Organonitrogen compound metabolic process
ACSL1	9606.ENSP00000422607	GO Process	GO:1901566	Organonitrogen compound biosynthetic process
ACSL1	9606.ENSP00000422607	GO Process	GO:1901568	Fatty acid derivative metabolic process
ACSL1	9606.ENSP00000422607	GO Process	GO:1901570	Fatty acid derivative biosynthetic process
ACSL1	9606.ENSP00000422607	GO Process	GO:1901576	Organic substance biosynthetic process
ACSL1	9606.ENSP00000422607	GO Process	GO:1901700	Response to oxygen-containing compound
ACSL1	9606.ENSP00000422607	GO Function	GO:0000166	Nucleotide binding
ACSL1	9606.ENSP00000422607	GO Function	GO:0003824	Catalytic activity
ACSL1	9606.ENSP00000422607	GO Function	GO:0003996	acyl-CoA ligase activity
ACSL1	9606.ENSP00000422607	GO Function	GO:0004467	Long-chain fatty acid-coa ligase activity
ACSL1	9606.ENSP00000422607	GO Function	GO:0005488	Binding
ACSL1	9606.ENSP00000422607	GO Function	GO:0005524	ATP binding
ACSL1	9606.ENSP00000422607	GO Function	GO:0015645	Fatty acid ligase activity
ACSL1	9606.ENSP00000422607	GO Function	GO:0016405	CoA-ligase activity
ACSL1	9606.ENSP00000422607	GO Function	GO:0016874	Ligase activity
ACSL1	9606.ENSP00000422607	GO Function	GO:0016877	Ligase activity, forming carbon-sulfur bonds
ACSL1	9606.ENSP00000422607	GO Function	GO:0016878	Acid-thiol ligase activity
ACSL1	9606.ENSP00000422607	GO Function	GO:0017076	Purine nucleotide binding
ACSL1	9606.ENSP00000422607	GO Function	GO:0030554	Adenyl nucleotide binding
ACSL1	9606.ENSP00000422607	GO Function	GO:0031956	Medium-chain fatty acid-coa ligase activity
ACSL1	9606.ENSP00000422607	GO Function	GO:0032553	Ribonucleotide binding
ACSL1	9606.ENSP00000422607	GO Function	GO:0032555	Purine ribonucleotide binding
ACSL1	9606.ENSP00000422607	GO Function	GO:0032559	Adenyl ribonucleotide binding
ACSL1	9606.ENSP00000422607	GO Function	GO:0035639	Purine ribonucleoside triphosphate binding
ACSL1	9606.ENSP00000422607	GO Function	GO:0036094	Small molecule binding
ACSL1	9606.ENSP00000422607	GO Function	GO:0043167	Ion binding
ACSL1	9606.ENSP00000422607	GO Function	GO:0043168	Anion binding
ACSL1	9606.ENSP00000422607	GO Function	GO:0047676	arachidonate-CoA ligase activity
ACSL1	9606.ENSP00000422607	GO Function	GO:0050197	phytanate-CoA ligase activity
ACSL1	9606.ENSP00000422607	GO Function	GO:0097159	Organic cyclic compound binding
ACSL1	9606.ENSP00000422607	GO Function	GO:0097367	Carbohydrate derivative binding
ACSL1	9606.ENSP00000422607	GO Function	GO:0102391	decanoate-CoA ligase activity
ACSL1	9606.ENSP00000422607	GO Function	GO:1901265	Nucleoside phosphate binding
ACSL1	9606.ENSP00000422607	GO Function	GO:1901363	Heterocyclic compound binding
ACSL1	9606.ENSP00000422607	GO Component	GO:0005622	Intracellular
ACSL1	9606.ENSP00000422607	GO Component	GO:0005737	Cytoplasm
ACSL1	9606.ENSP00000422607	GO Component	GO:0005739	Mitochondrion
ACSL1	9606.ENSP00000422607	GO Component	GO:0005740	Mitochondrial envelope
ACSL1	9606.ENSP00000422607	GO Component	GO:0005741	Mitochondrial outer membrane
ACSL1	9606.ENSP00000422607	GO Component	GO:0005777	Peroxisome
ACSL1	9606.ENSP00000422607	GO Component	GO:0005778	Peroxisomal membrane
ACSL1	9606.ENSP00000422607	GO Component	GO:0005783	Endoplasmic reticulum
ACSL1	9606.ENSP00000422607	GO Component	GO:0005789	Endoplasmic reticulum membrane
ACSL1	9606.ENSP00000422607	GO Component	GO:0005886	Plasma membrane
ACSL1	9606.ENSP00000422607	GO Component	GO:0012505	Endomembrane system
ACSL1	9606.ENSP00000422607	GO Component	GO:0016020	Membrane
ACSL1	9606.ENSP00000422607	GO Component	GO:0016021	Integral component of membrane
ACSL1	9606.ENSP00000422607	GO Component	GO:0019867	Outer membrane
ACSL1	9606.ENSP00000422607	GO Component	GO:0031090	Organelle membrane
ACSL1	9606.ENSP00000422607	GO Component	GO:0031224	Intrinsic component of membrane
ACSL1	9606.ENSP00000422607	GO Component	GO:0031903	Microbody membrane
ACSL1	9606.ENSP00000422607	GO Component	GO:0031966	Mitochondrial membrane
ACSL1	9606.ENSP00000422607	GO Component	GO:0031967	Organelle envelope
ACSL1	9606.ENSP00000422607	GO Component	GO:0031968	Organelle outer membrane
ACSL1	9606.ENSP00000422607	GO Component	GO:0031975	Envelope
ACSL1	9606.ENSP00000422607	GO Component	GO:0042175	Nuclear outer membrane-endoplasmic reticulum membrane network
ACSL1	9606.ENSP00000422607	GO Component	GO:0042579	Microbody
ACSL1	9606.ENSP00000422607	GO Component	GO:0043226	Organelle
ACSL1	9606.ENSP00000422607	GO Component	GO:0043227	Membrane-bounded organelle
ACSL1	9606.ENSP00000422607	GO Component	GO:0043229	Intracellular organelle
ACSL1	9606.ENSP00000422607	GO Component	GO:0043231	Intracellular membrane-bounded organelle
ACSL1	9606.ENSP00000422607	GO Component	GO:0071944	Cell periphery
ACSL1	9606.ENSP00000422607	GO Component	GO:0098588	Bounding membrane of organelle
ACSL1	9606.ENSP00000422607	GO Component	GO:0098805	Whole membrane
ACSL1	9606.ENSP00000422607	GO Component	GO:0110165	Cellular anatomical entity
ACSL1	9606.ENSP00000422607	STRING clusters	CL:12051	Peroxisome, and Valine, leucine and isoleucine degradation
ACSL1	9606.ENSP00000422607	STRING clusters	CL:12052	Valine, leucine and isoleucine degradation, and Fatty acid metabolism
ACSL1	9606.ENSP00000422607	STRING clusters	CL:12053	Valine, leucine and isoleucine degradation, and Fatty acid metabolism
ACSL1	9606.ENSP00000422607	STRING clusters	CL:12054	Fatty acid metabolism, and Ketone body metabolism
ACSL1	9606.ENSP00000422607	STRING clusters	CL:12057	Fatty acid degradation, and Ketone body metabolism
ACSL1	9606.ENSP00000422607	STRING clusters	CL:12058	Fatty acid degradation, and fatty acid beta-oxidation using acyl-CoA dehydrogenase
ACSL1	9606.ENSP00000422607	STRING clusters	CL:12100	decanoate-CoA ligase activity, and carnitine O-palmitoyltransferase activity
ACSL1	9606.ENSP00000422607	STRING clusters	CL:12103	decanoate-CoA ligase activity, and carnitine catabolic process
ACSL1	9606.ENSP00000422607	Reactome	HSA-1430728	Metabolism
ACSL1	9606.ENSP00000422607	Reactome	HSA-1989781	PPARA activates gene expression
ACSL1	9606.ENSP00000422607	Reactome	HSA-2046104	Alpha-linolenic (omega3) and linoleic (omega6) acid metabolism
ACSL1	9606.ENSP00000422607	Reactome	HSA-2046105	Linoleic acid (LA) metabolism
ACSL1	9606.ENSP00000422607	Reactome	HSA-2046106	Alpha-linolenic acid (ala) metabolism
ACSL1	9606.ENSP00000422607	Reactome	HSA-400206	Regulation of lipid metabolism by PPARalpha
ACSL1	9606.ENSP00000422607	Reactome	HSA-556833	Metabolism of lipids
ACSL1	9606.ENSP00000422607	Reactome	HSA-75105	Fatty acyl-CoA biosynthesis
ACSL1	9606.ENSP00000422607	Reactome	HSA-75876	Synthesis of very long-chain fatty acyl-CoAs
ACSL1	9606.ENSP00000422607	Reactome	HSA-8978868	Fatty acid metabolism
ACSL1	9606.ENSP00000422607	WikiPathways	WP143	Fatty acid beta-oxidation
ACSL1	9606.ENSP00000422607	WikiPathways	WP357	Fatty acid biosynthesis
ACSL1	9606.ENSP00000422607	WikiPathways	WP368	Mitochondrial long chain fatty acid beta-oxidation
ACSL1	9606.ENSP00000422607	WikiPathways	WP3942	PPAR signaling pathway
ACSL1	9606.ENSP00000422607	WikiPathways	WP4313	Ferroptosis
ACSL1	9606.ENSP00000422607	WikiPathways	WP4321	Thermogenesis
ACSL1	9606.ENSP00000422607	WikiPathways	WP4718	Cholesterol metabolism with Bloch and Kandutsch-Russell pathways
ACSL1	9606.ENSP00000422607	WikiPathways	WP4723	Omega-3 / omega-6 fatty acid synthesis
ACSL1	9606.ENSP00000422607	WikiPathways	WP4724	Omega-9 fatty acid synthesis
ACSL1	9606.ENSP00000422607	WikiPathways	WP5061	Fatty acid transporters
ACSL1	9606.ENSP00000422607	TISSUES	BTO:0000000	Tissues, cell types and enzyme sources
ACSL1	9606.ENSP00000422607	TISSUES	BTO:0000042	Animal
ACSL1	9606.ENSP00000422607	TISSUES	BTO:0000080	Male reproductive gland
ACSL1	9606.ENSP00000422607	TISSUES	BTO:0000081	Reproductive system
ACSL1	9606.ENSP00000422607	TISSUES	BTO:0000082	Male reproductive system
ACSL1	9606.ENSP00000422607	TISSUES	BTO:0000083	Female reproductive system
ACSL1	9606.ENSP00000422607	TISSUES	BTO:0000142	Brain
ACSL1	9606.ENSP00000422607	TISSUES	BTO:0000227	Central nervous system
ACSL1	9606.ENSP00000422607	TISSUES	BTO:0000254	Female reproductive gland
ACSL1	9606.ENSP00000422607	TISSUES	BTO:0000282	Head
ACSL1	9606.ENSP00000422607	TISSUES	BTO:0000345	Digestive gland
ACSL1	9606.ENSP00000422607	TISSUES	BTO:0000522	Gland
ACSL1	9606.ENSP00000422607	TISSUES	BTO:0000534	Gonad
ACSL1	9606.ENSP00000422607	TISSUES	BTO:0000580	Blood cancer cell
ACSL1	9606.ENSP00000422607	TISSUES	BTO:0000759	Liver
ACSL1	9606.ENSP00000422607	TISSUES	BTO:0000785	Lymphoma cell
ACSL1	9606.ENSP00000422607	TISSUES	BTO:0001363	Testis
ACSL1	9606.ENSP00000422607	TISSUES	BTO:0001484	Nervous system
ACSL1	9606.ENSP00000422607	TISSUES	BTO:0001488	Endocrine gland
ACSL1	9606.ENSP00000422607	TISSUES	BTO:0001489	Whole body
ACSL1	9606.ENSP00000422607	TISSUES	BTO:0001491	Viscus
ACSL1	9606.ENSP00000422607	TISSUES	BTO:0001690	B-cell lymphoma cell
ACSL1	9606.ENSP00000422607	TISSUES	BTO:0003091	Urogenital system
ACSL1	9606.ENSP00000422607	TISSUES	BTO:0003096	Internal male genital organ
ACSL1	9606.ENSP00000422607	COMPARTMENTS	GOCC:0005622	Intracellular
ACSL1	9606.ENSP00000422607	COMPARTMENTS	GOCC:0005737	Cytoplasm
ACSL1	9606.ENSP00000422607	COMPARTMENTS	GOCC:0005739	Mitochondrion
ACSL1	9606.ENSP00000422607	COMPARTMENTS	GOCC:0005740	Mitochondrial envelope
ACSL1	9606.ENSP00000422607	COMPARTMENTS	GOCC:0005741	Mitochondrial outer membrane
ACSL1	9606.ENSP00000422607	COMPARTMENTS	GOCC:0005777	Peroxisome
ACSL1	9606.ENSP00000422607	COMPARTMENTS	GOCC:0005783	Endoplasmic reticulum
ACSL1	9606.ENSP00000422607	COMPARTMENTS	GOCC:0005789	Endoplasmic reticulum membrane
ACSL1	9606.ENSP00000422607	COMPARTMENTS	GOCC:0012505	Endomembrane system
ACSL1	9606.ENSP00000422607	COMPARTMENTS	GOCC:0016020	Membrane
ACSL1	9606.ENSP00000422607	COMPARTMENTS	GOCC:0019867	Outer membrane
ACSL1	9606.ENSP00000422607	COMPARTMENTS	GOCC:0031090	Organelle membrane
ACSL1	9606.ENSP00000422607	COMPARTMENTS	GOCC:0031966	Mitochondrial membrane
ACSL1	9606.ENSP00000422607	COMPARTMENTS	GOCC:0031967	Organelle envelope
ACSL1	9606.ENSP00000422607	COMPARTMENTS	GOCC:0031968	Organelle outer membrane
ACSL1	9606.ENSP00000422607	COMPARTMENTS	GOCC:0031975	Envelope
ACSL1	9606.ENSP00000422607	COMPARTMENTS	GOCC:0042175	Nuclear outer membrane-endoplasmic reticulum membrane network
ACSL1	9606.ENSP00000422607	COMPARTMENTS	GOCC:0042579	Microbody
ACSL1	9606.ENSP00000422607	COMPARTMENTS	GOCC:0043226	Organelle
ACSL1	9606.ENSP00000422607	COMPARTMENTS	GOCC:0043227	Membrane-bounded organelle
ACSL1	9606.ENSP00000422607	COMPARTMENTS	GOCC:0043229	Intracellular organelle
ACSL1	9606.ENSP00000422607	COMPARTMENTS	GOCC:0043231	Intracellular membrane-bounded organelle
ACSL1	9606.ENSP00000422607	COMPARTMENTS	GOCC:0098588	Bounding membrane of organelle
ACSL1	9606.ENSP00000422607	COMPARTMENTS	GOCC:0098805	Whole membrane
ACSL1	9606.ENSP00000422607	COMPARTMENTS	GOCC:0110165	Cellular anatomical entity
ACSL1	9606.ENSP00000422607	Monarch HPO	EFO:0000246	Age
ACSL1	9606.ENSP00000422607	Monarch HPO	EFO:0000719	Temporal measurement
ACSL1	9606.ENSP00000422607	Monarch HPO	EFO:0004468	Glucose measurement
ACSL1	9606.ENSP00000422607	Monarch HPO	EFO:0004503	Hematological measurement
ACSL1	9606.ENSP00000422607	Monarch HPO	EFO:0004584	Mean platelet volume
ACSL1	9606.ENSP00000422607	Monarch HPO	EFO:0004704	Age at menopause
ACSL1	9606.ENSP00000422607	Monarch HPO	EFO:0005036	Platelet measurement
ACSL1	9606.ENSP00000422607	Monarch HPO	EFO:0006842	Diabetes mellitus biomarker
ACSL1	9606.ENSP00000422607	Monarch HPO	EFO:0006846	Autoimmune disease biomarker
ACSL1	9606.ENSP00000422607	UniProt Keywords	KW-0007	Acetylation
ACSL1	9606.ENSP00000422607	UniProt Keywords	KW-0025	Alternative splicing
ACSL1	9606.ENSP00000422607	UniProt Keywords	KW-0067	ATP-binding
ACSL1	9606.ENSP00000422607	UniProt Keywords	KW-0256	Endoplasmic reticulum
ACSL1	9606.ENSP00000422607	UniProt Keywords	KW-0276	Fatty acid metabolism
ACSL1	9606.ENSP00000422607	UniProt Keywords	KW-0325	Glycoprotein
ACSL1	9606.ENSP00000422607	UniProt Keywords	KW-0436	Ligase
ACSL1	9606.ENSP00000422607	UniProt Keywords	KW-0443	Lipid metabolism
ACSL1	9606.ENSP00000422607	UniProt Keywords	KW-0460	Magnesium
ACSL1	9606.ENSP00000422607	UniProt Keywords	KW-0472	Membrane
ACSL1	9606.ENSP00000422607	UniProt Keywords	KW-0492	Microsome
ACSL1	9606.ENSP00000422607	UniProt Keywords	KW-0496	Mitochondrion
ACSL1	9606.ENSP00000422607	UniProt Keywords	KW-0547	Nucleotide-binding
ACSL1	9606.ENSP00000422607	UniProt Keywords	KW-0576	Peroxisome
ACSL1	9606.ENSP00000422607	UniProt Keywords	KW-0597	Phosphoprotein
ACSL1	9606.ENSP00000422607	UniProt Keywords	KW-0735	Signal-anchor
ACSL1	9606.ENSP00000422607	UniProt Keywords	KW-0812	Transmembrane
ACSL1	9606.ENSP00000422607	UniProt Keywords	KW-0944	Nitration
ACSL1	9606.ENSP00000422607	UniProt Keywords	KW-1000	Mitochondrion outer membrane
ACSL1	9606.ENSP00000422607	UniProt Keywords	KW-1133	Transmembrane helix
ACSL1	9606.ENSP00000422607	Pfam	PF00501	AMP-binding enzyme
ACSL1	9606.ENSP00000422607	Pfam	PF13193	AMP-binding enzyme C-terminal domain
ACSL1	9606.ENSP00000422607	InterPro	IPR000873	AMP-dependent synthetase/ligase
ACSL1	9606.ENSP00000422607	InterPro	IPR020845	AMP-binding, conserved site
ACSL1	9606.ENSP00000422607	InterPro	IPR025110	AMP-binding enzyme, C-terminal domain
ADCY4	9606.ENSP00000312126	GO Process	GO:0001932	Regulation of protein phosphorylation
ADCY4	9606.ENSP00000312126	GO Process	GO:0001934	Positive regulation of protein phosphorylation
ADCY4	9606.ENSP00000312126	GO Process	GO:0003008	System process
ADCY4	9606.ENSP00000312126	GO Process	GO:0003014	Renal system process
ADCY4	9606.ENSP00000312126	GO Process	GO:0003091	Renal water homeostasis
ADCY4	9606.ENSP00000312126	GO Process	GO:0006139	Nucleobase-containing compound metabolic process
ADCY4	9606.ENSP00000312126	GO Process	GO:0006163	Purine nucleotide metabolic process
ADCY4	9606.ENSP00000312126	GO Process	GO:0006164	Purine nucleotide biosynthetic process
ADCY4	9606.ENSP00000312126	GO Process	GO:0006171	cAMP biosynthetic process
ADCY4	9606.ENSP00000312126	GO Process	GO:0006725	Cellular aromatic compound metabolic process
ADCY4	9606.ENSP00000312126	GO Process	GO:0006753	Nucleoside phosphate metabolic process
ADCY4	9606.ENSP00000312126	GO Process	GO:0006793	Phosphorus metabolic process
ADCY4	9606.ENSP00000312126	GO Process	GO:0006796	Phosphate-containing compound metabolic process
ADCY4	9606.ENSP00000312126	GO Process	GO:0006807	Nitrogen compound metabolic process
ADCY4	9606.ENSP00000312126	GO Process	GO:0007154	Cell communication
ADCY4	9606.ENSP00000312126	GO Process	GO:0007165	Signal transduction
ADCY4	9606.ENSP00000312126	GO Process	GO:0007186	G protein-coupled receptor signaling pathway
ADCY4	9606.ENSP00000312126	GO Process	GO:0007187	G protein-coupled receptor signaling pathway, coupled to cyclic nucleotide second messenger
ADCY4	9606.ENSP00000312126	GO Process	GO:0007188	Adenylate cyclase-modulating g protein-coupled receptor signaling pathway
ADCY4	9606.ENSP00000312126	GO Process	GO:0007189	Adenylate cyclase-activating g protein-coupled receptor signaling pathway
ADCY4	9606.ENSP00000312126	GO Process	GO:0007190	Activation of adenylate cyclase activity
ADCY4	9606.ENSP00000312126	GO Process	GO:0007193	Adenylate cyclase-inhibiting g protein-coupled receptor signaling pathway
ADCY4	9606.ENSP00000312126	GO Process	GO:0008152	Metabolic process
ADCY4	9606.ENSP00000312126	GO Process	GO:0009058	Biosynthetic process
ADCY4	9606.ENSP00000312126	GO Process	GO:0009117	Nucleotide metabolic process
ADCY4	9606.ENSP00000312126	GO Process	GO:0009150	Purine ribonucleotide metabolic process
ADCY4	9606.ENSP00000312126	GO Process	GO:0009152	Purine ribonucleotide biosynthetic process
ADCY4	9606.ENSP00000312126	GO Process	GO:0009165	Nucleotide biosynthetic process
ADCY4	9606.ENSP00000312126	GO Process	GO:0009187	Cyclic nucleotide metabolic process
ADCY4	9606.ENSP00000312126	GO Process	GO:0009190	Cyclic nucleotide biosynthetic process
ADCY4	9606.ENSP00000312126	GO Process	GO:0009259	Ribonucleotide metabolic process
ADCY4	9606.ENSP00000312126	GO Process	GO:0009260	Ribonucleotide biosynthetic process
ADCY4	9606.ENSP00000312126	GO Process	GO:0009719	Response to endogenous stimulus
ADCY4	9606.ENSP00000312126	GO Process	GO:0009725	Response to hormone
ADCY4	9606.ENSP00000312126	GO Process	GO:0009893	Positive regulation of metabolic process
ADCY4	9606.ENSP00000312126	GO Process	GO:0009987	Cellular process
ADCY4	9606.ENSP00000312126	GO Process	GO:0010033	Response to organic substance
ADCY4	9606.ENSP00000312126	GO Process	GO:0010243	Response to organonitrogen compound
ADCY4	9606.ENSP00000312126	GO Process	GO:0010562	Positive regulation of phosphorus metabolic process
ADCY4	9606.ENSP00000312126	GO Process	GO:0010604	Positive regulation of macromolecule metabolic process
ADCY4	9606.ENSP00000312126	GO Process	GO:0018130	Heterocycle biosynthetic process
ADCY4	9606.ENSP00000312126	GO Process	GO:0019220	Regulation of phosphate metabolic process
ADCY4	9606.ENSP00000312126	GO Process	GO:0019222	Regulation of metabolic process
ADCY4	9606.ENSP00000312126	GO Process	GO:0019438	Aromatic compound biosynthetic process
ADCY4	9606.ENSP00000312126	GO Process	GO:0019637	Organophosphate metabolic process
ADCY4	9606.ENSP00000312126	GO Process	GO:0019693	Ribose phosphate metabolic process
ADCY4	9606.ENSP00000312126	GO Process	GO:0019932	Second-messenger-mediated signaling
ADCY4	9606.ENSP00000312126	GO Process	GO:0019933	cAMP-mediated signaling
ADCY4	9606.ENSP00000312126	GO Process	GO:0019935	Cyclic-nucleotide-mediated signaling
ADCY4	9606.ENSP00000312126	GO Process	GO:0023052	Signaling
ADCY4	9606.ENSP00000312126	GO Process	GO:0030104	Water homeostasis
ADCY4	9606.ENSP00000312126	GO Process	GO:0031323	Regulation of cellular metabolic process
ADCY4	9606.ENSP00000312126	GO Process	GO:0031325	Positive regulation of cellular metabolic process
ADCY4	9606.ENSP00000312126	GO Process	GO:0031399	Regulation of protein modification process
ADCY4	9606.ENSP00000312126	GO Process	GO:0031401	Positive regulation of protein modification process
ADCY4	9606.ENSP00000312126	GO Process	GO:0032147	Activation of protein kinase activity
ADCY4	9606.ENSP00000312126	GO Process	GO:0032268	Regulation of cellular protein metabolic process
ADCY4	9606.ENSP00000312126	GO Process	GO:0032270	Positive regulation of cellular protein metabolic process
ADCY4	9606.ENSP00000312126	GO Process	GO:0032501	Multicellular organismal process
ADCY4	9606.ENSP00000312126	GO Process	GO:0032870	Cellular response to hormone stimulus
ADCY4	9606.ENSP00000312126	GO Process	GO:0033674	Positive regulation of kinase activity
ADCY4	9606.ENSP00000312126	GO Process	GO:0033762	Response to glucagon
ADCY4	9606.ENSP00000312126	GO Process	GO:0034199	Activation of protein kinase a activity
ADCY4	9606.ENSP00000312126	GO Process	GO:0034641	Cellular nitrogen compound metabolic process
ADCY4	9606.ENSP00000312126	GO Process	GO:0034654	Nucleobase-containing compound biosynthetic process
ADCY4	9606.ENSP00000312126	GO Process	GO:0035556	Intracellular signal transduction
ADCY4	9606.ENSP00000312126	GO Process	GO:0042221	Response to chemical
ADCY4	9606.ENSP00000312126	GO Process	GO:0042325	Regulation of phosphorylation
ADCY4	9606.ENSP00000312126	GO Process	GO:0042327	Positive regulation of phosphorylation
ADCY4	9606.ENSP00000312126	GO Process	GO:0042592	Homeostatic process
ADCY4	9606.ENSP00000312126	GO Process	GO:0043085	Positive regulation of catalytic activity
ADCY4	9606.ENSP00000312126	GO Process	GO:0043434	Response to peptide hormone
ADCY4	9606.ENSP00000312126	GO Process	GO:0043549	Regulation of kinase activity
ADCY4	9606.ENSP00000312126	GO Process	GO:0044093	Positive regulation of molecular function
ADCY4	9606.ENSP00000312126	GO Process	GO:0044237	Cellular metabolic process
ADCY4	9606.ENSP00000312126	GO Process	GO:0044238	Primary metabolic process
ADCY4	9606.ENSP00000312126	GO Process	GO:0044249	Cellular biosynthetic process
ADCY4	9606.ENSP00000312126	GO Process	GO:0044271	Cellular nitrogen compound biosynthetic process
ADCY4	9606.ENSP00000312126	GO Process	GO:0044281	Small molecule metabolic process
ADCY4	9606.ENSP00000312126	GO Process	GO:0045859	Regulation of protein kinase activity
ADCY4	9606.ENSP00000312126	GO Process	GO:0045860	Positive regulation of protein kinase activity
ADCY4	9606.ENSP00000312126	GO Process	GO:0045937	Positive regulation of phosphate metabolic process
ADCY4	9606.ENSP00000312126	GO Process	GO:0046058	cAMP metabolic process
ADCY4	9606.ENSP00000312126	GO Process	GO:0046390	Ribose phosphate biosynthetic process
ADCY4	9606.ENSP00000312126	GO Process	GO:0046483	Heterocycle metabolic process
ADCY4	9606.ENSP00000312126	GO Process	GO:0048518	Positive regulation of biological process
ADCY4	9606.ENSP00000312126	GO Process	GO:0048522	Positive regulation of cellular process
ADCY4	9606.ENSP00000312126	GO Process	GO:0048871	Multicellular organismal homeostasis
ADCY4	9606.ENSP00000312126	GO Process	GO:0048878	Chemical homeostasis
ADCY4	9606.ENSP00000312126	GO Process	GO:0050789	Regulation of biological process
ADCY4	9606.ENSP00000312126	GO Process	GO:0050790	Regulation of catalytic activity
ADCY4	9606.ENSP00000312126	GO Process	GO:0050794	Regulation of cellular process
ADCY4	9606.ENSP00000312126	GO Process	GO:0050878	Regulation of body fluid levels
ADCY4	9606.ENSP00000312126	GO Process	GO:0050891	Multicellular organismal water homeostasis
ADCY4	9606.ENSP00000312126	GO Process	GO:0050896	Response to stimulus
ADCY4	9606.ENSP00000312126	GO Process	GO:0051171	Regulation of nitrogen compound metabolic process
ADCY4	9606.ENSP00000312126	GO Process	GO:0051173	Positive regulation of nitrogen compound metabolic process
ADCY4	9606.ENSP00000312126	GO Process	GO:0051174	Regulation of phosphorus metabolic process
ADCY4	9606.ENSP00000312126	GO Process	GO:0051246	Regulation of protein metabolic process
ADCY4	9606.ENSP00000312126	GO Process	GO:0051247	Positive regulation of protein metabolic process
ADCY4	9606.ENSP00000312126	GO Process	GO:0051338	Regulation of transferase activity
ADCY4	9606.ENSP00000312126	GO Process	GO:0051347	Positive regulation of transferase activity
ADCY4	9606.ENSP00000312126	GO Process	GO:0051716	Cellular response to stimulus
ADCY4	9606.ENSP00000312126	GO Process	GO:0052652	Cyclic purine nucleotide metabolic process
ADCY4	9606.ENSP00000312126	GO Process	GO:0055086	Nucleobase-containing small molecule metabolic process
ADCY4	9606.ENSP00000312126	GO Process	GO:0060255	Regulation of macromolecule metabolic process
ADCY4	9606.ENSP00000312126	GO Process	GO:0065007	Biological regulation
ADCY4	9606.ENSP00000312126	GO Process	GO:0065008	Regulation of biological quality
ADCY4	9606.ENSP00000312126	GO Process	GO:0065009	Regulation of molecular function
ADCY4	9606.ENSP00000312126	GO Process	GO:0070887	Cellular response to chemical stimulus
ADCY4	9606.ENSP00000312126	GO Process	GO:0071310	Cellular response to organic substance
ADCY4	9606.ENSP00000312126	GO Process	GO:0071375	Cellular response to peptide hormone stimulus
ADCY4	9606.ENSP00000312126	GO Process	GO:0071377	Cellular response to glucagon stimulus
ADCY4	9606.ENSP00000312126	GO Process	GO:0071417	Cellular response to organonitrogen compound
ADCY4	9606.ENSP00000312126	GO Process	GO:0071495	Cellular response to endogenous stimulus
ADCY4	9606.ENSP00000312126	GO Process	GO:0071704	Organic substance metabolic process
ADCY4	9606.ENSP00000312126	GO Process	GO:0072521	Purine-containing compound metabolic process
ADCY4	9606.ENSP00000312126	GO Process	GO:0072522	Purine-containing compound biosynthetic process
ADCY4	9606.ENSP00000312126	GO Process	GO:0080090	Regulation of primary metabolic process
ADCY4	9606.ENSP00000312126	GO Process	GO:0090407	Organophosphate biosynthetic process
ADCY4	9606.ENSP00000312126	GO Process	GO:1901135	Carbohydrate derivative metabolic process
ADCY4	9606.ENSP00000312126	GO Process	GO:1901137	Carbohydrate derivative biosynthetic process
ADCY4	9606.ENSP00000312126	GO Process	GO:1901293	Nucleoside phosphate biosynthetic process
ADCY4	9606.ENSP00000312126	GO Process	GO:1901360	Organic cyclic compound metabolic process
ADCY4	9606.ENSP00000312126	GO Process	GO:1901362	Organic cyclic compound biosynthetic process
ADCY4	9606.ENSP00000312126	GO Process	GO:1901564	Organonitrogen compound metabolic process
ADCY4	9606.ENSP00000312126	GO Process	GO:1901566	Organonitrogen compound biosynthetic process
ADCY4	9606.ENSP00000312126	GO Process	GO:1901576	Organic substance biosynthetic process
ADCY4	9606.ENSP00000312126	GO Process	GO:1901652	Response to peptide
ADCY4	9606.ENSP00000312126	GO Process	GO:1901653	Cellular response to peptide
ADCY4	9606.ENSP00000312126	GO Process	GO:1901698	Response to nitrogen compound
ADCY4	9606.ENSP00000312126	GO Process	GO:1901699	Cellular response to nitrogen compound
ADCY4	9606.ENSP00000312126	GO Process	GO:1901700	Response to oxygen-containing compound
ADCY4	9606.ENSP00000312126	GO Process	GO:1901701	Cellular response to oxygen-containing compound
ADCY4	9606.ENSP00000312126	GO Function	GO:0000166	Nucleotide binding
ADCY4	9606.ENSP00000312126	GO Function	GO:0003824	Catalytic activity
ADCY4	9606.ENSP00000312126	GO Function	GO:0004016	Adenylate cyclase activity
ADCY4	9606.ENSP00000312126	GO Function	GO:0005080	Protein kinase c binding
ADCY4	9606.ENSP00000312126	GO Function	GO:0005488	Binding
ADCY4	9606.ENSP00000312126	GO Function	GO:0005515	Protein binding
ADCY4	9606.ENSP00000312126	GO Function	GO:0005524	ATP binding
ADCY4	9606.ENSP00000312126	GO Function	GO:0009975	Cyclase activity
ADCY4	9606.ENSP00000312126	GO Function	GO:0016829	Lyase activity
ADCY4	9606.ENSP00000312126	GO Function	GO:0016849	Phosphorus-oxygen lyase activity
ADCY4	9606.ENSP00000312126	GO Function	GO:0017076	Purine nucleotide binding
ADCY4	9606.ENSP00000312126	GO Function	GO:0019899	Enzyme binding
ADCY4	9606.ENSP00000312126	GO Function	GO:0019900	Kinase binding
ADCY4	9606.ENSP00000312126	GO Function	GO:0019901	Protein kinase binding
ADCY4	9606.ENSP00000312126	GO Function	GO:0030554	Adenyl nucleotide binding
ADCY4	9606.ENSP00000312126	GO Function	GO:0032553	Ribonucleotide binding
ADCY4	9606.ENSP00000312126	GO Function	GO:0032555	Purine ribonucleotide binding
ADCY4	9606.ENSP00000312126	GO Function	GO:0032559	Adenyl ribonucleotide binding
ADCY4	9606.ENSP00000312126	GO Function	GO:0035639	Purine ribonucleoside triphosphate binding
ADCY4	9606.ENSP00000312126	GO Function	GO:0036094	Small molecule binding
ADCY4	9606.ENSP00000312126	GO Function	GO:0043167	Ion binding
ADCY4	9606.ENSP00000312126	GO Function	GO:0043168	Anion binding
ADCY4	9606.ENSP00000312126	GO Function	GO:0043169	Cation binding
ADCY4	9606.ENSP00000312126	GO Function	GO:0046872	Metal ion binding
ADCY4	9606.ENSP00000312126	GO Function	GO:0097159	Organic cyclic compound binding
ADCY4	9606.ENSP00000312126	GO Function	GO:0097367	Carbohydrate derivative binding
ADCY4	9606.ENSP00000312126	GO Function	GO:1901265	Nucleoside phosphate binding
ADCY4	9606.ENSP00000312126	GO Function	GO:1901363	Heterocyclic compound binding
ADCY4	9606.ENSP00000312126	GO Component	GO:0005622	Intracellular
ADCY4	9606.ENSP00000312126	GO Component	GO:0005737	Cytoplasm
ADCY4	9606.ENSP00000312126	GO Component	GO:0005886	Plasma membrane
ADCY4	9606.ENSP00000312126	GO Component	GO:0005887	Integral component of plasma membrane
ADCY4	9606.ENSP00000312126	GO Component	GO:0016020	Membrane
ADCY4	9606.ENSP00000312126	GO Component	GO:0016021	Integral component of membrane
ADCY4	9606.ENSP00000312126	GO Component	GO:0030425	Dendrite
ADCY4	9606.ENSP00000312126	GO Component	GO:0031224	Intrinsic component of membrane
ADCY4	9606.ENSP00000312126	GO Component	GO:0031226	Intrinsic component of plasma membrane
ADCY4	9606.ENSP00000312126	GO Component	GO:0036477	Somatodendritic compartment
ADCY4	9606.ENSP00000312126	GO Component	GO:0042995	Cell projection
ADCY4	9606.ENSP00000312126	GO Component	GO:0043005	Neuron projection
ADCY4	9606.ENSP00000312126	GO Component	GO:0071944	Cell periphery
ADCY4	9606.ENSP00000312126	GO Component	GO:0097447	Dendritic tree
ADCY4	9606.ENSP00000312126	GO Component	GO:0110165	Cellular anatomical entity
ADCY4	9606.ENSP00000312126	GO Component	GO:0120025	Plasma membrane bounded cell projection
ADCY4	9606.ENSP00000312126	STRING clusters	CL:23777	Mixed, incl. g protein signaling pathways, and signal transduction inhibitor
ADCY4	9606.ENSP00000312126	STRING clusters	CL:23778	Mixed, incl. g protein signaling pathways, and signal transduction inhibitor
ADCY4	9606.ENSP00000312126	STRING clusters	CL:23951	Cyclic nucleotide metabolic process, and pka activation in glucagon signalling
ADCY4	9606.ENSP00000312126	STRING clusters	CL:23954	PKA activation in glucagon signalling, and 3,5-cyclic-AMP phosphodiesterase activity
ADCY4	9606.ENSP00000312126	STRING clusters	CL:23955	cAMP metabolic process, and G-protein alpha subunit, group S
ADCY4	9606.ENSP00000312126	STRING clusters	CL:23957	cAMP biosynthesis, and G-protein alpha subunit, group S
ADCY4	9606.ENSP00000312126	STRING clusters	CL:23960	Adenylate cyclase activating pathway
ADCY4	9606.ENSP00000312126	Reactome	HSA-111885	Opioid Signalling
ADCY4	9606.ENSP00000312126	Reactome	HSA-111931	PKA-mediated phosphorylation of CREB
ADCY4	9606.ENSP00000312126	Reactome	HSA-111933	Calmodulin induced events
ADCY4	9606.ENSP00000312126	Reactome	HSA-111996	Ca-dependent events
ADCY4	9606.ENSP00000312126	Reactome	HSA-111997	CaM pathway
ADCY4	9606.ENSP00000312126	Reactome	HSA-112040	G-protein mediated events
ADCY4	9606.ENSP00000312126	Reactome	HSA-112043	PLC beta mediated events
ADCY4	9606.ENSP00000312126	Reactome	HSA-112314	Neurotransmitter receptors and postsynaptic signal transmission
ADCY4	9606.ENSP00000312126	Reactome	HSA-112315	Transmission across Chemical Synapses
ADCY4	9606.ENSP00000312126	Reactome	HSA-112316	Neuronal System
ADCY4	9606.ENSP00000312126	Reactome	HSA-1430728	Metabolism
ADCY4	9606.ENSP00000312126	Reactome	HSA-1489509	DAG and IP3 signaling
ADCY4	9606.ENSP00000312126	Reactome	HSA-162582	Signal Transduction
ADCY4	9606.ENSP00000312126	Reactome	HSA-163359	Glucagon signaling in metabolic regulation
ADCY4	9606.ENSP00000312126	Reactome	HSA-163615	PKA activation
ADCY4	9606.ENSP00000312126	Reactome	HSA-163685	Integration of energy metabolism
ADCY4	9606.ENSP00000312126	Reactome	HSA-1643685	Disease
ADCY4	9606.ENSP00000312126	Reactome	HSA-164378	PKA activation in glucagon signalling
ADCY4	9606.ENSP00000312126	Reactome	HSA-170660	Adenylate cyclase activating pathway
ADCY4	9606.ENSP00000312126	Reactome	HSA-170670	Adenylate cyclase inhibitory pathway
ADCY4	9606.ENSP00000312126	Reactome	HSA-372790	Signaling by GPCR
ADCY4	9606.ENSP00000312126	Reactome	HSA-382551	Transport of small molecules
ADCY4	9606.ENSP00000312126	Reactome	HSA-388396	GPCR downstream signalling
ADCY4	9606.ENSP00000312126	Reactome	HSA-418555	G alpha (s) signalling events
ADCY4	9606.ENSP00000312126	Reactome	HSA-418594	G alpha (i) signalling events
ADCY4	9606.ENSP00000312126	Reactome	HSA-418597	G alpha (z) signalling events
ADCY4	9606.ENSP00000312126	Reactome	HSA-432040	Vasopressin regulates renal water homeostasis via Aquaporins
ADCY4	9606.ENSP00000312126	Reactome	HSA-445717	Aquaporin-mediated transport
ADCY4	9606.ENSP00000312126	Reactome	HSA-5358351	Signaling by Hedgehog
ADCY4	9606.ENSP00000312126	Reactome	HSA-5610787	Hedgehog off state
ADCY4	9606.ENSP00000312126	Reactome	HSA-5663205	Infectious disease
ADCY4	9606.ENSP00000312126	Reactome	HSA-9006925	Intracellular signaling by second messengers
ADCY4	9606.ENSP00000312126	Reactome	HSA-9658195	Leishmania infection
ADCY4	9606.ENSP00000312126	Reactome	HSA-9660821	ADORA2B mediated anti-inflammatory cytokines production
ADCY4	9606.ENSP00000312126	Reactome	HSA-9662851	Anti-inflammatory response favouring Leishmania parasite infection
ADCY4	9606.ENSP00000312126	Reactome	HSA-9664323	FCGR3A-mediated IL10 synthesis
ADCY4	9606.ENSP00000312126	Reactome	HSA-9664433	Leishmania parasite growth and survival
ADCY4	9606.ENSP00000312126	Reactome	HSA-977443	GABA receptor activation
ADCY4	9606.ENSP00000312126	Reactome	HSA-977444	GABA B receptor activation
ADCY4	9606.ENSP00000312126	Reactome	HSA-991365	Activation of GABAB receptors
ADCY4	9606.ENSP00000312126	WikiPathways	WP289	Myometrial relaxation and contraction pathways
ADCY4	9606.ENSP00000312126	WikiPathways	WP35	G protein signaling pathways
ADCY4	9606.ENSP00000312126	WikiPathways	WP3929	Chemokine signaling pathway
ADCY4	9606.ENSP00000312126	WikiPathways	WP4222	Phosphodiesterases in neuronal function
ADCY4	9606.ENSP00000312126	WikiPathways	WP4321	Thermogenesis
ADCY4	9606.ENSP00000312126	WikiPathways	WP4535	Envelope proteins and their potential roles in EDMD physiopathology
ADCY4	9606.ENSP00000312126	WikiPathways	WP4589	Major receptors targeted by epinephrine and norepinephrine
ADCY4	9606.ENSP00000312126	WikiPathways	WP536	Calcium regulation in cardiac cells
ADCY4	9606.ENSP00000312126	TISSUES	BTO:0000000	Tissues, cell types and enzyme sources
ADCY4	9606.ENSP00000312126	TISSUES	BTO:0000042	Animal
ADCY4	9606.ENSP00000312126	TISSUES	BTO:0000081	Reproductive system
ADCY4	9606.ENSP00000312126	TISSUES	BTO:0000083	Female reproductive system
ADCY4	9606.ENSP00000312126	TISSUES	BTO:0000282	Head
ADCY4	9606.ENSP00000312126	TISSUES	BTO:0000284	Organism form
ADCY4	9606.ENSP00000312126	TISSUES	BTO:0000570	Hematopoietic system
ADCY4	9606.ENSP00000312126	TISSUES	BTO:0000753	Lymphoid tissue
ADCY4	9606.ENSP00000312126	TISSUES	BTO:0001090	Mouth
ADCY4	9606.ENSP00000312126	TISSUES	BTO:0001281	Spleen
ADCY4	9606.ENSP00000312126	TISSUES	BTO:0001489	Whole body
ADCY4	9606.ENSP00000312126	TISSUES	BTO:0001491	Viscus
ADCY4	9606.ENSP00000312126	TISSUES	BTO:0003091	Urogenital system
ADCY4	9606.ENSP00000312126	TISSUES	BTO:0005810	Immune system
ADCY4	9606.ENSP00000312126	COMPARTMENTS	GOCC:0005622	Intracellular
ADCY4	9606.ENSP00000312126	COMPARTMENTS	GOCC:0005737	Cytoplasm
ADCY4	9606.ENSP00000312126	COMPARTMENTS	GOCC:0005886	Plasma membrane
ADCY4	9606.ENSP00000312126	COMPARTMENTS	GOCC:0016020	Membrane
ADCY4	9606.ENSP00000312126	COMPARTMENTS	GOCC:0071944	Cell periphery
ADCY4	9606.ENSP00000312126	COMPARTMENTS	GOCC:0110165	Cellular anatomical entity
ADCY4	9606.ENSP00000312126	Monarch HPO	EFO:0004298	Cardiovascular measurement
ADCY4	9606.ENSP00000312126	Monarch HPO	EFO:0004302	Anthropometric measurement
ADCY4	9606.ENSP00000312126	Monarch HPO	EFO:0004303	Vital signs
ADCY4	9606.ENSP00000312126	Monarch HPO	EFO:0004311	Heart function measurement
ADCY4	9606.ENSP00000312126	Monarch HPO	EFO:0004324	Body weights and measures
ADCY4	9606.ENSP00000312126	Monarch HPO	EFO:0004325	Blood pressure
ADCY4	9606.ENSP00000312126	Monarch HPO	EFO:0004326	Heart rate
ADCY4	9606.ENSP00000312126	Monarch HPO	EFO:0004512	Bone measurement
ADCY4	9606.ENSP00000312126	Monarch HPO	EFO:0005093	Hip circumference
ADCY4	9606.ENSP00000312126	Monarch HPO	EFO:0005278	Cardiovascular disease biomarker measurement
ADCY4	9606.ENSP00000312126	Monarch HPO	EFO:0006335	Systolic blood pressure
ADCY4	9606.ENSP00000312126	Monarch HPO	EFO:0008039	BMI-adjusted hip circumference
ADCY4	9606.ENSP00000312126	UniProt Keywords	KW-0025	Alternative splicing
ADCY4	9606.ENSP00000312126	UniProt Keywords	KW-0067	ATP-binding
ADCY4	9606.ENSP00000312126	UniProt Keywords	KW-0115	cAMP biosynthesis
ADCY4	9606.ENSP00000312126	UniProt Keywords	KW-0325	Glycoprotein
ADCY4	9606.ENSP00000312126	UniProt Keywords	KW-0456	Lyase
ADCY4	9606.ENSP00000312126	UniProt Keywords	KW-0460	Magnesium
ADCY4	9606.ENSP00000312126	UniProt Keywords	KW-0472	Membrane
ADCY4	9606.ENSP00000312126	UniProt Keywords	KW-0479	Metal-binding
ADCY4	9606.ENSP00000312126	UniProt Keywords	KW-0547	Nucleotide-binding
ADCY4	9606.ENSP00000312126	UniProt Keywords	KW-0597	Phosphoprotein
ADCY4	9606.ENSP00000312126	UniProt Keywords	KW-0677	Repeat
ADCY4	9606.ENSP00000312126	UniProt Keywords	KW-0812	Transmembrane
ADCY4	9606.ENSP00000312126	UniProt Keywords	KW-0963	Cytoplasm
ADCY4	9606.ENSP00000312126	UniProt Keywords	KW-1003	Cell membrane
ADCY4	9606.ENSP00000312126	UniProt Keywords	KW-1133	Transmembrane helix
ADCY4	9606.ENSP00000312126	Pfam	PF00211	Adenylate and Guanylate cyclase catalytic domain
ADCY4	9606.ENSP00000312126	Pfam	PF06327	Domain of Unknown Function (DUF1053)
ADCY4	9606.ENSP00000312126	Pfam	PF16214	Adenylyl cyclase N-terminal extracellular and transmembrane region
ADCY4	9606.ENSP00000312126	InterPro	IPR001054	Adenylyl cyclase class-3/4/guanylyl cyclase
ADCY4	9606.ENSP00000312126	InterPro	IPR009398	Adenylate cyclase, conserved domain
ADCY4	9606.ENSP00000312126	InterPro	IPR018297	Adenylyl cyclase class-4/guanylyl cyclase, conserved site
ADCY4	9606.ENSP00000312126	InterPro	IPR029787	Nucleotide cyclase
ADCY4	9606.ENSP00000312126	InterPro	IPR030672	Adenylate cyclase
ADCY4	9606.ENSP00000312126	InterPro	IPR032628	Adenylate cyclase, N-terminal
ADCY4	9606.ENSP00000312126	SMART	SM00044	Adenylyl- / guanylyl cyclase, catalytic domain
ADIPOR1	9606.ENSP00000341785	GO Process	GO:0001558	Regulation of cell growth
ADIPOR1	9606.ENSP00000341785	GO Process	GO:0006082	Organic acid metabolic process
ADIPOR1	9606.ENSP00000341785	GO Process	GO:0006109	Regulation of carbohydrate metabolic process
ADIPOR1	9606.ENSP00000341785	GO Process	GO:0006629	Lipid metabolic process
ADIPOR1	9606.ENSP00000341785	GO Process	GO:0006631	Fatty acid metabolic process
ADIPOR1	9606.ENSP00000341785	GO Process	GO:0007154	Cell communication
ADIPOR1	9606.ENSP00000341785	GO Process	GO:0007165	Signal transduction
ADIPOR1	9606.ENSP00000341785	GO Process	GO:0007166	Cell surface receptor signaling pathway
ADIPOR1	9606.ENSP00000341785	GO Process	GO:0008152	Metabolic process
ADIPOR1	9606.ENSP00000341785	GO Process	GO:0009719	Response to endogenous stimulus
ADIPOR1	9606.ENSP00000341785	GO Process	GO:0009725	Response to hormone
ADIPOR1	9606.ENSP00000341785	GO Process	GO:0009755	Hormone-mediated signaling pathway
ADIPOR1	9606.ENSP00000341785	GO Process	GO:0009889	Regulation of biosynthetic process
ADIPOR1	9606.ENSP00000341785	GO Process	GO:0009893	Positive regulation of metabolic process
ADIPOR1	9606.ENSP00000341785	GO Process	GO:0009966	Regulation of signal transduction
ADIPOR1	9606.ENSP00000341785	GO Process	GO:0009967	Positive regulation of signal transduction
ADIPOR1	9606.ENSP00000341785	GO Process	GO:0009968	Negative regulation of signal transduction
ADIPOR1	9606.ENSP00000341785	GO Process	GO:0009987	Cellular process
ADIPOR1	9606.ENSP00000341785	GO Process	GO:0010033	Response to organic substance
ADIPOR1	9606.ENSP00000341785	GO Process	GO:0010565	Regulation of cellular ketone metabolic process
ADIPOR1	9606.ENSP00000341785	GO Process	GO:0010632	Regulation of epithelial cell migration
ADIPOR1	9606.ENSP00000341785	GO Process	GO:0010633	Negative regulation of epithelial cell migration
ADIPOR1	9606.ENSP00000341785	GO Process	GO:0010646	Regulation of cell communication
ADIPOR1	9606.ENSP00000341785	GO Process	GO:0010647	Positive regulation of cell communication
ADIPOR1	9606.ENSP00000341785	GO Process	GO:0010648	Negative regulation of cell communication
ADIPOR1	9606.ENSP00000341785	GO Process	GO:0010675	Regulation of cellular carbohydrate metabolic process
ADIPOR1	9606.ENSP00000341785	GO Process	GO:0010717	Regulation of epithelial to mesenchymal transition
ADIPOR1	9606.ENSP00000341785	GO Process	GO:0010719	Negative regulation of epithelial to mesenchymal transition
ADIPOR1	9606.ENSP00000341785	GO Process	GO:0010906	Regulation of glucose metabolic process
ADIPOR1	9606.ENSP00000341785	GO Process	GO:0019216	Regulation of lipid metabolic process
ADIPOR1	9606.ENSP00000341785	GO Process	GO:0019217	Regulation of fatty acid metabolic process
ADIPOR1	9606.ENSP00000341785	GO Process	GO:0019221	Cytokine-mediated signaling pathway
ADIPOR1	9606.ENSP00000341785	GO Process	GO:0019222	Regulation of metabolic process
ADIPOR1	9606.ENSP00000341785	GO Process	GO:0019395	Fatty acid oxidation
ADIPOR1	9606.ENSP00000341785	GO Process	GO:0019752	Carboxylic acid metabolic process
ADIPOR1	9606.ENSP00000341785	GO Process	GO:0023051	Regulation of signaling
ADIPOR1	9606.ENSP00000341785	GO Process	GO:0023052	Signaling
ADIPOR1	9606.ENSP00000341785	GO Process	GO:0023056	Positive regulation of signaling
ADIPOR1	9606.ENSP00000341785	GO Process	GO:0023057	Negative regulation of signaling
ADIPOR1	9606.ENSP00000341785	GO Process	GO:0030258	Lipid modification
ADIPOR1	9606.ENSP00000341785	GO Process	GO:0030308	Negative regulation of cell growth
ADIPOR1	9606.ENSP00000341785	GO Process	GO:0030334	Regulation of cell migration
ADIPOR1	9606.ENSP00000341785	GO Process	GO:0030336	Negative regulation of cell migration
ADIPOR1	9606.ENSP00000341785	GO Process	GO:0031323	Regulation of cellular metabolic process
ADIPOR1	9606.ENSP00000341785	GO Process	GO:0031326	Regulation of cellular biosynthetic process
ADIPOR1	9606.ENSP00000341785	GO Process	GO:0032787	Monocarboxylic acid metabolic process
ADIPOR1	9606.ENSP00000341785	GO Process	GO:0032870	Cellular response to hormone stimulus
ADIPOR1	9606.ENSP00000341785	GO Process	GO:0032879	Regulation of localization
ADIPOR1	9606.ENSP00000341785	GO Process	GO:0033210	Leptin-mediated signaling pathway
ADIPOR1	9606.ENSP00000341785	GO Process	GO:0033211	Adiponectin-activated signaling pathway
ADIPOR1	9606.ENSP00000341785	GO Process	GO:0033500	Carbohydrate homeostasis
ADIPOR1	9606.ENSP00000341785	GO Process	GO:0034097	Response to cytokine
ADIPOR1	9606.ENSP00000341785	GO Process	GO:0034440	Lipid oxidation
ADIPOR1	9606.ENSP00000341785	GO Process	GO:0040008	Regulation of growth
ADIPOR1	9606.ENSP00000341785	GO Process	GO:0040012	Regulation of locomotion
ADIPOR1	9606.ENSP00000341785	GO Process	GO:0040013	Negative regulation of locomotion
ADIPOR1	9606.ENSP00000341785	GO Process	GO:0042221	Response to chemical
ADIPOR1	9606.ENSP00000341785	GO Process	GO:0042304	Regulation of fatty acid biosynthetic process
ADIPOR1	9606.ENSP00000341785	GO Process	GO:0042592	Homeostatic process
ADIPOR1	9606.ENSP00000341785	GO Process	GO:0042593	Glucose homeostasis
ADIPOR1	9606.ENSP00000341785	GO Process	GO:0043436	Oxoacid metabolic process
ADIPOR1	9606.ENSP00000341785	GO Process	GO:0044237	Cellular metabolic process
ADIPOR1	9606.ENSP00000341785	GO Process	GO:0044238	Primary metabolic process
ADIPOR1	9606.ENSP00000341785	GO Process	GO:0044255	Cellular lipid metabolic process
ADIPOR1	9606.ENSP00000341785	GO Process	GO:0044281	Small molecule metabolic process
ADIPOR1	9606.ENSP00000341785	GO Process	GO:0044320	Cellular response to leptin stimulus
ADIPOR1	9606.ENSP00000341785	GO Process	GO:0044321	Response to leptin
ADIPOR1	9606.ENSP00000341785	GO Process	GO:0045595	Regulation of cell differentiation
ADIPOR1	9606.ENSP00000341785	GO Process	GO:0045596	Negative regulation of cell differentiation
ADIPOR1	9606.ENSP00000341785	GO Process	GO:0045926	Negative regulation of growth
ADIPOR1	9606.ENSP00000341785	GO Process	GO:0046425	Regulation of receptor signaling pathway via jak-stat
ADIPOR1	9606.ENSP00000341785	GO Process	GO:0046426	Negative regulation of receptor signaling pathway via jak-stat
ADIPOR1	9606.ENSP00000341785	GO Process	GO:0046427	Positive regulation of receptor signaling pathway via jak-stat
ADIPOR1	9606.ENSP00000341785	GO Process	GO:0046626	Regulation of insulin receptor signaling pathway
ADIPOR1	9606.ENSP00000341785	GO Process	GO:0046628	Positive regulation of insulin receptor signaling pathway
ADIPOR1	9606.ENSP00000341785	GO Process	GO:0046890	Regulation of lipid biosynthetic process
ADIPOR1	9606.ENSP00000341785	GO Process	GO:0048518	Positive regulation of biological process
ADIPOR1	9606.ENSP00000341785	GO Process	GO:0048519	Negative regulation of biological process
ADIPOR1	9606.ENSP00000341785	GO Process	GO:0048522	Positive regulation of cellular process
ADIPOR1	9606.ENSP00000341785	GO Process	GO:0048523	Negative regulation of cellular process
ADIPOR1	9606.ENSP00000341785	GO Process	GO:0048583	Regulation of response to stimulus
ADIPOR1	9606.ENSP00000341785	GO Process	GO:0048584	Positive regulation of response to stimulus
ADIPOR1	9606.ENSP00000341785	GO Process	GO:0048585	Negative regulation of response to stimulus
ADIPOR1	9606.ENSP00000341785	GO Process	GO:0048878	Chemical homeostasis
ADIPOR1	9606.ENSP00000341785	GO Process	GO:0050789	Regulation of biological process
ADIPOR1	9606.ENSP00000341785	GO Process	GO:0050793	Regulation of developmental process
ADIPOR1	9606.ENSP00000341785	GO Process	GO:0050794	Regulation of cellular process
ADIPOR1	9606.ENSP00000341785	GO Process	GO:0050896	Response to stimulus
ADIPOR1	9606.ENSP00000341785	GO Process	GO:0051093	Negative regulation of developmental process
ADIPOR1	9606.ENSP00000341785	GO Process	GO:0051128	Regulation of cellular component organization
ADIPOR1	9606.ENSP00000341785	GO Process	GO:0051239	Regulation of multicellular organismal process
ADIPOR1	9606.ENSP00000341785	GO Process	GO:0051240	Positive regulation of multicellular organismal process
ADIPOR1	9606.ENSP00000341785	GO Process	GO:0051241	Negative regulation of multicellular organismal process
ADIPOR1	9606.ENSP00000341785	GO Process	GO:0051270	Regulation of cellular component movement
ADIPOR1	9606.ENSP00000341785	GO Process	GO:0051271	Negative regulation of cellular component movement
ADIPOR1	9606.ENSP00000341785	GO Process	GO:0051716	Cellular response to stimulus
ADIPOR1	9606.ENSP00000341785	GO Process	GO:0055114	Oxidation-reduction process
ADIPOR1	9606.ENSP00000341785	GO Process	GO:0062012	Regulation of small molecule metabolic process
ADIPOR1	9606.ENSP00000341785	GO Process	GO:0065007	Biological regulation
ADIPOR1	9606.ENSP00000341785	GO Process	GO:0065008	Regulation of biological quality
ADIPOR1	9606.ENSP00000341785	GO Process	GO:0070887	Cellular response to chemical stimulus
ADIPOR1	9606.ENSP00000341785	GO Process	GO:0071310	Cellular response to organic substance
ADIPOR1	9606.ENSP00000341785	GO Process	GO:0071345	Cellular response to cytokine stimulus
ADIPOR1	9606.ENSP00000341785	GO Process	GO:0071495	Cellular response to endogenous stimulus
ADIPOR1	9606.ENSP00000341785	GO Process	GO:0071704	Organic substance metabolic process
ADIPOR1	9606.ENSP00000341785	GO Process	GO:0080090	Regulation of primary metabolic process
ADIPOR1	9606.ENSP00000341785	GO Process	GO:0120161	Regulation of cold-induced thermogenesis
ADIPOR1	9606.ENSP00000341785	GO Process	GO:0120162	Positive regulation of cold-induced thermogenesis
ADIPOR1	9606.ENSP00000341785	GO Process	GO:1900076	Regulation of cellular response to insulin stimulus
ADIPOR1	9606.ENSP00000341785	GO Process	GO:1900078	Positive regulation of cellular response to insulin stimulus
ADIPOR1	9606.ENSP00000341785	GO Process	GO:1901222	Regulation of nik/nf-kappab signaling
ADIPOR1	9606.ENSP00000341785	GO Process	GO:1901223	Negative regulation of nik/nf-kappab signaling
ADIPOR1	9606.ENSP00000341785	GO Process	GO:1902531	Regulation of intracellular signal transduction
ADIPOR1	9606.ENSP00000341785	GO Process	GO:1902532	Negative regulation of intracellular signal transduction
ADIPOR1	9606.ENSP00000341785	GO Process	GO:1904892	Regulation of receptor signaling pathway via stat
ADIPOR1	9606.ENSP00000341785	GO Process	GO:1904893	Negative regulation of receptor signaling pathway via stat
ADIPOR1	9606.ENSP00000341785	GO Process	GO:1904894	Positive regulation of receptor signaling pathway via stat
ADIPOR1	9606.ENSP00000341785	GO Process	GO:2000026	Regulation of multicellular organismal development
ADIPOR1	9606.ENSP00000341785	GO Process	GO:2000145	Regulation of cell motility
ADIPOR1	9606.ENSP00000341785	GO Process	GO:2000146	Negative regulation of cell motility
ADIPOR1	9606.ENSP00000341785	GO Function	GO:0005488	Binding
ADIPOR1	9606.ENSP00000341785	GO Function	GO:0005515	Protein binding
ADIPOR1	9606.ENSP00000341785	GO Function	GO:0016500	Protein-hormone receptor activity
ADIPOR1	9606.ENSP00000341785	GO Function	GO:0019899	Enzyme binding
ADIPOR1	9606.ENSP00000341785	GO Function	GO:0019900	Kinase binding
ADIPOR1	9606.ENSP00000341785	GO Function	GO:0019901	Protein kinase binding
ADIPOR1	9606.ENSP00000341785	GO Function	GO:0038023	Signaling receptor activity
ADIPOR1	9606.ENSP00000341785	GO Function	GO:0042562	Hormone binding
ADIPOR1	9606.ENSP00000341785	GO Function	GO:0042802	Identical protein binding
ADIPOR1	9606.ENSP00000341785	GO Function	GO:0043167	Ion binding
ADIPOR1	9606.ENSP00000341785	GO Function	GO:0043169	Cation binding
ADIPOR1	9606.ENSP00000341785	GO Function	GO:0046872	Metal ion binding
ADIPOR1	9606.ENSP00000341785	GO Function	GO:0055100	Adiponectin binding
ADIPOR1	9606.ENSP00000341785	GO Function	GO:0060089	Molecular transducer activity
ADIPOR1	9606.ENSP00000341785	GO Function	GO:0097003	Adipokinetic hormone receptor activity
ADIPOR1	9606.ENSP00000341785	GO Component	GO:0005886	Plasma membrane
ADIPOR1	9606.ENSP00000341785	GO Component	GO:0016020	Membrane
ADIPOR1	9606.ENSP00000341785	GO Component	GO:0016021	Integral component of membrane
ADIPOR1	9606.ENSP00000341785	GO Component	GO:0031224	Intrinsic component of membrane
ADIPOR1	9606.ENSP00000341785	GO Component	GO:0031226	Intrinsic component of plasma membrane
ADIPOR1	9606.ENSP00000341785	GO Component	GO:0071944	Cell periphery
ADIPOR1	9606.ENSP00000341785	GO Component	GO:0110165	Cellular anatomical entity
ADIPOR1	9606.ENSP00000341785	STRING clusters	CL:5987	Mixed, incl. ppara activates gene expression, and host-pathogen interaction of human coronaviruses - mapk signaling
ADIPOR1	9606.ENSP00000341785	STRING clusters	CL:5988	PPARA activates gene expression, and Nuclear hormone receptor, ligand-binding domain
ADIPOR1	9606.ENSP00000341785	STRING clusters	CL:5989	Mixed, incl. nuclear receptor activity, and rora activates gene expression
ADIPOR1	9606.ENSP00000341785	STRING clusters	CL:5990	Mixed, incl. nuclear receptor transcription pathway, and rora activates gene expression
ADIPOR1	9606.ENSP00000341785	STRING clusters	CL:6068	Mixed, incl. steroid-binding, and adiponectin binding
ADIPOR1	9606.ENSP00000341785	STRING clusters	CL:6106	Adiponectin binding, and appl1, bar domain
ADIPOR1	9606.ENSP00000341785	Reactome	HSA-1430728	Metabolism
ADIPOR1	9606.ENSP00000341785	Reactome	HSA-163680	AMPK inhibits chREBP transcriptional activation activity
ADIPOR1	9606.ENSP00000341785	Reactome	HSA-163685	Integration of energy metabolism
ADIPOR1	9606.ENSP00000341785	WikiPathways	WP1403	AMP-activated protein kinase (AMPK) signaling
ADIPOR1	9606.ENSP00000341785	WikiPathways	WP3934	Leptin and adiponectin
ADIPOR1	9606.ENSP00000341785	WikiPathways	WP4396	Nonalcoholic fatty liver disease
ADIPOR1	9606.ENSP00000341785	TISSUES	BTO:0000000	Tissues, cell types and enzyme sources
ADIPOR1	9606.ENSP00000341785	TISSUES	BTO:0000042	Animal
ADIPOR1	9606.ENSP00000341785	TISSUES	BTO:0000058	Alimentary canal
ADIPOR1	9606.ENSP00000341785	TISSUES	BTO:0000080	Male reproductive gland
ADIPOR1	9606.ENSP00000341785	TISSUES	BTO:0000081	Reproductive system
ADIPOR1	9606.ENSP00000341785	TISSUES	BTO:0000082	Male reproductive system
ADIPOR1	9606.ENSP00000341785	TISSUES	BTO:0000083	Female reproductive system
ADIPOR1	9606.ENSP00000341785	TISSUES	BTO:0000142	Brain
ADIPOR1	9606.ENSP00000341785	TISSUES	BTO:0000203	Respiratory system
ADIPOR1	9606.ENSP00000341785	TISSUES	BTO:0000227	Central nervous system
ADIPOR1	9606.ENSP00000341785	TISSUES	BTO:0000282	Head
ADIPOR1	9606.ENSP00000341785	TISSUES	BTO:0000421	Connective tissue
ADIPOR1	9606.ENSP00000341785	TISSUES	BTO:0000522	Gland
ADIPOR1	9606.ENSP00000341785	TISSUES	BTO:0000634	Integument
ADIPOR1	9606.ENSP00000341785	TISSUES	BTO:0000763	Lung
ADIPOR1	9606.ENSP00000341785	TISSUES	BTO:0001129	Prostate gland
ADIPOR1	9606.ENSP00000341785	TISSUES	BTO:0001253	Skin
ADIPOR1	9606.ENSP00000341785	TISSUES	BTO:0001484	Nervous system
ADIPOR1	9606.ENSP00000341785	TISSUES	BTO:0001487	Adipose tissue
ADIPOR1	9606.ENSP00000341785	TISSUES	BTO:0001488	Endocrine gland
ADIPOR1	9606.ENSP00000341785	TISSUES	BTO:0001489	Whole body
ADIPOR1	9606.ENSP00000341785	TISSUES	BTO:0001491	Viscus
ADIPOR1	9606.ENSP00000341785	TISSUES	BTO:0003091	Urogenital system
ADIPOR1	9606.ENSP00000341785	TISSUES	BTO:0003096	Internal male genital organ
ADIPOR1	9606.ENSP00000341785	COMPARTMENTS	GOCC:0005886	Plasma membrane
ADIPOR1	9606.ENSP00000341785	COMPARTMENTS	GOCC:0016020	Membrane
ADIPOR1	9606.ENSP00000341785	COMPARTMENTS	GOCC:0031224	Intrinsic component of membrane
ADIPOR1	9606.ENSP00000341785	COMPARTMENTS	GOCC:0031226	Intrinsic component of plasma membrane
ADIPOR1	9606.ENSP00000341785	COMPARTMENTS	GOCC:0071944	Cell periphery
ADIPOR1	9606.ENSP00000341785	COMPARTMENTS	GOCC:0110165	Cellular anatomical entity
ADIPOR1	9606.ENSP00000341785	Monarch HPO	EFO:0004503	Hematological measurement
ADIPOR1	9606.ENSP00000341785	Monarch HPO	EFO:0004584	Mean platelet volume
ADIPOR1	9606.ENSP00000341785	Monarch HPO	EFO:0005036	Platelet measurement
ADIPOR1	9606.ENSP00000341785	Monarch HPO	EFO:0006846	Autoimmune disease biomarker
ADIPOR1	9606.ENSP00000341785	UniProt Keywords	KW-0276	Fatty acid metabolism
ADIPOR1	9606.ENSP00000341785	UniProt Keywords	KW-0443	Lipid metabolism
ADIPOR1	9606.ENSP00000341785	UniProt Keywords	KW-0472	Membrane
ADIPOR1	9606.ENSP00000341785	UniProt Keywords	KW-0479	Metal-binding
ADIPOR1	9606.ENSP00000341785	UniProt Keywords	KW-0675	Receptor
ADIPOR1	9606.ENSP00000341785	UniProt Keywords	KW-0812	Transmembrane
ADIPOR1	9606.ENSP00000341785	UniProt Keywords	KW-0862	Zinc
ADIPOR1	9606.ENSP00000341785	UniProt Keywords	KW-1003	Cell membrane
ADIPOR1	9606.ENSP00000341785	UniProt Keywords	KW-1133	Transmembrane helix
ADIPOR1	9606.ENSP00000341785	Pfam	PF03006	Haemolysin-III related
ADIPOR1	9606.ENSP00000341785	InterPro	IPR004254	AdipoR/Haemolysin-III-related
ADM	9606.ENSP00000436607	GO Process	GO:0000003	Reproduction
ADM	9606.ENSP00000436607	GO Process	GO:0001568	Blood vessel development
ADM	9606.ENSP00000436607	GO Process	GO:0001570	Vasculogenesis
ADM	9606.ENSP00000436607	GO Process	GO:0001666	Response to hypoxia
ADM	9606.ENSP00000436607	GO Process	GO:0001701	In utero embryonic development
ADM	9606.ENSP00000436607	GO Process	GO:0001763	Morphogenesis of a branching structure
ADM	9606.ENSP00000436607	GO Process	GO:0001838	Embryonic epithelial tube formation
ADM	9606.ENSP00000436607	GO Process	GO:0001841	Neural tube formation
ADM	9606.ENSP00000436607	GO Process	GO:0001843	Neural tube closure
ADM	9606.ENSP00000436607	GO Process	GO:0001890	Placenta development
ADM	9606.ENSP00000436607	GO Process	GO:0001892	Embryonic placenta development
ADM	9606.ENSP00000436607	GO Process	GO:0001944	Vasculature development
ADM	9606.ENSP00000436607	GO Process	GO:0002009	Morphogenesis of an epithelium
ADM	9606.ENSP00000436607	GO Process	GO:0002026	Regulation of the force of heart contraction
ADM	9606.ENSP00000436607	GO Process	GO:0002027	Regulation of heart rate
ADM	9606.ENSP00000436607	GO Process	GO:0002029	Desensitization of g protein-coupled receptor signaling pathway
ADM	9606.ENSP00000436607	GO Process	GO:0002031	G protein-coupled receptor internalization
ADM	9606.ENSP00000436607	GO Process	GO:0002237	Response to molecule of bacterial origin
ADM	9606.ENSP00000436607	GO Process	GO:0002376	Immune system process
ADM	9606.ENSP00000436607	GO Process	GO:0003006	Developmental process involved in reproduction
ADM	9606.ENSP00000436607	GO Process	GO:0003008	System process
ADM	9606.ENSP00000436607	GO Process	GO:0003013	Circulatory system process
ADM	9606.ENSP00000436607	GO Process	GO:0003014	Renal system process
ADM	9606.ENSP00000436607	GO Process	GO:0003018	Vascular process in circulatory system
ADM	9606.ENSP00000436607	GO Process	GO:0003073	Regulation of systemic arterial blood pressure
ADM	9606.ENSP00000436607	GO Process	GO:0006629	Lipid metabolic process
ADM	9606.ENSP00000436607	GO Process	GO:0006810	Transport
ADM	9606.ENSP00000436607	GO Process	GO:0006873	Cellular ion homeostasis
ADM	9606.ENSP00000436607	GO Process	GO:0006874	Cellular calcium ion homeostasis
ADM	9606.ENSP00000436607	GO Process	GO:0006875	Cellular metal ion homeostasis
ADM	9606.ENSP00000436607	GO Process	GO:0006897	Endocytosis
ADM	9606.ENSP00000436607	GO Process	GO:0006898	Receptor-mediated endocytosis
ADM	9606.ENSP00000436607	GO Process	GO:0006950	Response to stress
ADM	9606.ENSP00000436607	GO Process	GO:0006952	Defense response
ADM	9606.ENSP00000436607	GO Process	GO:0006954	Inflammatory response
ADM	9606.ENSP00000436607	GO Process	GO:0006955	Immune response
ADM	9606.ENSP00000436607	GO Process	GO:0006959	Humoral immune response
ADM	9606.ENSP00000436607	GO Process	GO:0007154	Cell communication
ADM	9606.ENSP00000436607	GO Process	GO:0007165	Signal transduction
ADM	9606.ENSP00000436607	GO Process	GO:0007186	G protein-coupled receptor signaling pathway
ADM	9606.ENSP00000436607	GO Process	GO:0007187	G protein-coupled receptor signaling pathway, coupled to cyclic nucleotide second messenger
ADM	9606.ENSP00000436607	GO Process	GO:0007188	Adenylate cyclase-modulating g protein-coupled receptor signaling pathway
ADM	9606.ENSP00000436607	GO Process	GO:0007189	Adenylate cyclase-activating g protein-coupled receptor signaling pathway
ADM	9606.ENSP00000436607	GO Process	GO:0007204	Positive regulation of cytosolic calcium ion concentration
ADM	9606.ENSP00000436607	GO Process	GO:0007267	Cell-cell signaling
ADM	9606.ENSP00000436607	GO Process	GO:0007275	Multicellular organism development
ADM	9606.ENSP00000436607	GO Process	GO:0007399	Nervous system development
ADM	9606.ENSP00000436607	GO Process	GO:0007507	Heart development
ADM	9606.ENSP00000436607	GO Process	GO:0007565	Female pregnancy
ADM	9606.ENSP00000436607	GO Process	GO:0007568	Aging
ADM	9606.ENSP00000436607	GO Process	GO:0008015	Blood circulation
ADM	9606.ENSP00000436607	GO Process	GO:0008016	Regulation of heart contraction
ADM	9606.ENSP00000436607	GO Process	GO:0008152	Metabolic process
ADM	9606.ENSP00000436607	GO Process	GO:0008202	Steroid metabolic process
ADM	9606.ENSP00000436607	GO Process	GO:0008209	Androgen metabolic process
ADM	9606.ENSP00000436607	GO Process	GO:0008217	Regulation of blood pressure
ADM	9606.ENSP00000436607	GO Process	GO:0008277	Regulation of g protein-coupled receptor signaling pathway
ADM	9606.ENSP00000436607	GO Process	GO:0008284	Positive regulation of cell population proliferation
ADM	9606.ENSP00000436607	GO Process	GO:0008285	Negative regulation of cell population proliferation
ADM	9606.ENSP00000436607	GO Process	GO:0009266	Response to temperature stimulus
ADM	9606.ENSP00000436607	GO Process	GO:0009409	Response to cold
ADM	9606.ENSP00000436607	GO Process	GO:0009605	Response to external stimulus
ADM	9606.ENSP00000436607	GO Process	GO:0009607	Response to biotic stimulus
ADM	9606.ENSP00000436607	GO Process	GO:0009611	Response to wounding
ADM	9606.ENSP00000436607	GO Process	GO:0009617	Response to bacterium
ADM	9606.ENSP00000436607	GO Process	GO:0009628	Response to abiotic stimulus
ADM	9606.ENSP00000436607	GO Process	GO:0009653	Anatomical structure morphogenesis
ADM	9606.ENSP00000436607	GO Process	GO:0009719	Response to endogenous stimulus
ADM	9606.ENSP00000436607	GO Process	GO:0009725	Response to hormone
ADM	9606.ENSP00000436607	GO Process	GO:0009790	Embryo development
ADM	9606.ENSP00000436607	GO Process	GO:0009792	Embryo development ending in birth or egg hatching
ADM	9606.ENSP00000436607	GO Process	GO:0009887	Animal organ morphogenesis
ADM	9606.ENSP00000436607	GO Process	GO:0009888	Tissue development
ADM	9606.ENSP00000436607	GO Process	GO:0009889	Regulation of biosynthetic process
ADM	9606.ENSP00000436607	GO Process	GO:0009891	Positive regulation of biosynthetic process
ADM	9606.ENSP00000436607	GO Process	GO:0009893	Positive regulation of metabolic process
ADM	9606.ENSP00000436607	GO Process	GO:0009914	Hormone transport
ADM	9606.ENSP00000436607	GO Process	GO:0009966	Regulation of signal transduction
ADM	9606.ENSP00000436607	GO Process	GO:0009968	Negative regulation of signal transduction
ADM	9606.ENSP00000436607	GO Process	GO:0009987	Cellular process
ADM	9606.ENSP00000436607	GO Process	GO:0009991	Response to extracellular stimulus
ADM	9606.ENSP00000436607	GO Process	GO:0010033	Response to organic substance
ADM	9606.ENSP00000436607	GO Process	GO:0010243	Response to organonitrogen compound
ADM	9606.ENSP00000436607	GO Process	GO:0010460	Positive regulation of heart rate
ADM	9606.ENSP00000436607	GO Process	GO:0010565	Regulation of cellular ketone metabolic process
ADM	9606.ENSP00000436607	GO Process	GO:0010566	Regulation of ketone biosynthetic process
ADM	9606.ENSP00000436607	GO Process	GO:0010646	Regulation of cell communication
ADM	9606.ENSP00000436607	GO Process	GO:0010648	Negative regulation of cell communication
ADM	9606.ENSP00000436607	GO Process	GO:0010817	Regulation of hormone levels
ADM	9606.ENSP00000436607	GO Process	GO:0010893	Positive regulation of steroid biosynthetic process
ADM	9606.ENSP00000436607	GO Process	GO:0010941	Regulation of cell death
ADM	9606.ENSP00000436607	GO Process	GO:0010942	Positive regulation of cell death
ADM	9606.ENSP00000436607	GO Process	GO:0014020	Primary neural tube formation
ADM	9606.ENSP00000436607	GO Process	GO:0014070	Response to organic cyclic compound
ADM	9606.ENSP00000436607	GO Process	GO:0016043	Cellular component organization
ADM	9606.ENSP00000436607	GO Process	GO:0016192	Vesicle-mediated transport
ADM	9606.ENSP00000436607	GO Process	GO:0016331	Morphogenesis of embryonic epithelium
ADM	9606.ENSP00000436607	GO Process	GO:0019216	Regulation of lipid metabolic process
ADM	9606.ENSP00000436607	GO Process	GO:0019218	Regulation of steroid metabolic process
ADM	9606.ENSP00000436607	GO Process	GO:0019222	Regulation of metabolic process
ADM	9606.ENSP00000436607	GO Process	GO:0019229	Regulation of vasoconstriction
ADM	9606.ENSP00000436607	GO Process	GO:0019725	Cellular homeostasis
ADM	9606.ENSP00000436607	GO Process	GO:0019730	Antimicrobial humoral response
ADM	9606.ENSP00000436607	GO Process	GO:0019731	Antibacterial humoral response
ADM	9606.ENSP00000436607	GO Process	GO:0019932	Second-messenger-mediated signaling
ADM	9606.ENSP00000436607	GO Process	GO:0019933	cAMP-mediated signaling
ADM	9606.ENSP00000436607	GO Process	GO:0019935	Cyclic-nucleotide-mediated signaling
ADM	9606.ENSP00000436607	GO Process	GO:0021915	Neural tube development
ADM	9606.ENSP00000436607	GO Process	GO:0022008	Neurogenesis
ADM	9606.ENSP00000436607	GO Process	GO:0022401	Negative adaptation of signaling pathway
ADM	9606.ENSP00000436607	GO Process	GO:0022414	Reproductive process
ADM	9606.ENSP00000436607	GO Process	GO:0022603	Regulation of anatomical structure morphogenesis
ADM	9606.ENSP00000436607	GO Process	GO:0023051	Regulation of signaling
ADM	9606.ENSP00000436607	GO Process	GO:0023052	Signaling
ADM	9606.ENSP00000436607	GO Process	GO:0023057	Negative regulation of signaling
ADM	9606.ENSP00000436607	GO Process	GO:0023058	Adaptation of signaling pathway
ADM	9606.ENSP00000436607	GO Process	GO:0023061	Signal release
ADM	9606.ENSP00000436607	GO Process	GO:0030003	Cellular cation homeostasis
ADM	9606.ENSP00000436607	GO Process	GO:0030030	Cell projection organization
ADM	9606.ENSP00000436607	GO Process	GO:0030154	Cell differentiation
ADM	9606.ENSP00000436607	GO Process	GO:0030182	Neuron differentiation
ADM	9606.ENSP00000436607	GO Process	GO:0031099	Regeneration
ADM	9606.ENSP00000436607	GO Process	GO:0031100	Animal organ regeneration
ADM	9606.ENSP00000436607	GO Process	GO:0031102	Neuron projection regeneration
ADM	9606.ENSP00000436607	GO Process	GO:0031175	Neuron projection development
ADM	9606.ENSP00000436607	GO Process	GO:0031323	Regulation of cellular metabolic process
ADM	9606.ENSP00000436607	GO Process	GO:0031325	Positive regulation of cellular metabolic process
ADM	9606.ENSP00000436607	GO Process	GO:0031326	Regulation of cellular biosynthetic process
ADM	9606.ENSP00000436607	GO Process	GO:0031328	Positive regulation of cellular biosynthetic process
ADM	9606.ENSP00000436607	GO Process	GO:0031623	Receptor internalization
ADM	9606.ENSP00000436607	GO Process	GO:0031667	Response to nutrient levels
ADM	9606.ENSP00000436607	GO Process	GO:0031960	Response to corticosteroid
ADM	9606.ENSP00000436607	GO Process	GO:0032350	Regulation of hormone metabolic process
ADM	9606.ENSP00000436607	GO Process	GO:0032352	Positive regulation of hormone metabolic process
ADM	9606.ENSP00000436607	GO Process	GO:0032496	Response to lipopolysaccharide
ADM	9606.ENSP00000436607	GO Process	GO:0032501	Multicellular organismal process
ADM	9606.ENSP00000436607	GO Process	GO:0032502	Developmental process
ADM	9606.ENSP00000436607	GO Process	GO:0032868	Response to insulin
ADM	9606.ENSP00000436607	GO Process	GO:0032940	Secretion by cell
ADM	9606.ENSP00000436607	GO Process	GO:0033554	Cellular response to stress
ADM	9606.ENSP00000436607	GO Process	GO:0033993	Response to lipid
ADM	9606.ENSP00000436607	GO Process	GO:0034754	Cellular hormone metabolic process
ADM	9606.ENSP00000436607	GO Process	GO:0035148	Tube formation
ADM	9606.ENSP00000436607	GO Process	GO:0035150	Regulation of tube size
ADM	9606.ENSP00000436607	GO Process	GO:0035239	Tube morphogenesis
ADM	9606.ENSP00000436607	GO Process	GO:0035295	Tube development
ADM	9606.ENSP00000436607	GO Process	GO:0035296	Regulation of tube diameter
ADM	9606.ENSP00000436607	GO Process	GO:0035556	Intracellular signal transduction
ADM	9606.ENSP00000436607	GO Process	GO:0035809	Regulation of urine volume
ADM	9606.ENSP00000436607	GO Process	GO:0035886	Vascular associated smooth muscle cell differentiation
ADM	9606.ENSP00000436607	GO Process	GO:0036293	Response to decreased oxygen levels
ADM	9606.ENSP00000436607	GO Process	GO:0040007	Growth
ADM	9606.ENSP00000436607	GO Process	GO:0042127	Regulation of cell population proliferation
ADM	9606.ENSP00000436607	GO Process	GO:0042221	Response to chemical
ADM	9606.ENSP00000436607	GO Process	GO:0042445	Hormone metabolic process
ADM	9606.ENSP00000436607	GO Process	GO:0042475	Odontogenesis of dentin-containing tooth
ADM	9606.ENSP00000436607	GO Process	GO:0042476	Odontogenesis
ADM	9606.ENSP00000436607	GO Process	GO:0042592	Homeostatic process
ADM	9606.ENSP00000436607	GO Process	GO:0042594	Response to starvation
ADM	9606.ENSP00000436607	GO Process	GO:0042692	Muscle cell differentiation
ADM	9606.ENSP00000436607	GO Process	GO:0042742	Defense response to bacterium
ADM	9606.ENSP00000436607	GO Process	GO:0042981	Regulation of apoptotic process
ADM	9606.ENSP00000436607	GO Process	GO:0043009	Chordate embryonic development
ADM	9606.ENSP00000436607	GO Process	GO:0043065	Positive regulation of apoptotic process
ADM	9606.ENSP00000436607	GO Process	GO:0043067	Regulation of programmed cell death
ADM	9606.ENSP00000436607	GO Process	GO:0043068	Positive regulation of programmed cell death
ADM	9606.ENSP00000436607	GO Process	GO:0043112	Receptor metabolic process
ADM	9606.ENSP00000436607	GO Process	GO:0043114	Regulation of vascular permeability
ADM	9606.ENSP00000436607	GO Process	GO:0043116	Negative regulation of vascular permeability
ADM	9606.ENSP00000436607	GO Process	GO:0043170	Macromolecule metabolic process
ADM	9606.ENSP00000436607	GO Process	GO:0043207	Response to external biotic stimulus
ADM	9606.ENSP00000436607	GO Process	GO:0043434	Response to peptide hormone
ADM	9606.ENSP00000436607	GO Process	GO:0044057	Regulation of system process
ADM	9606.ENSP00000436607	GO Process	GO:0044237	Cellular metabolic process
ADM	9606.ENSP00000436607	GO Process	GO:0044238	Primary metabolic process
ADM	9606.ENSP00000436607	GO Process	GO:0044260	Cellular macromolecule metabolic process
ADM	9606.ENSP00000436607	GO Process	GO:0044419	Interspecies interaction between organisms
ADM	9606.ENSP00000436607	GO Process	GO:0044703	Multi-organism reproductive process
ADM	9606.ENSP00000436607	GO Process	GO:0044706	Multi-multicellular organism process
ADM	9606.ENSP00000436607	GO Process	GO:0045595	Regulation of cell differentiation
ADM	9606.ENSP00000436607	GO Process	GO:0045597	Positive regulation of cell differentiation
ADM	9606.ENSP00000436607	GO Process	GO:0045744	Negative regulation of g protein-coupled receptor signaling pathway
ADM	9606.ENSP00000436607	GO Process	GO:0045765	Regulation of angiogenesis
ADM	9606.ENSP00000436607	GO Process	GO:0045766	Positive regulation of angiogenesis
ADM	9606.ENSP00000436607	GO Process	GO:0045823	Positive regulation of heart contraction
ADM	9606.ENSP00000436607	GO Process	GO:0045834	Positive regulation of lipid metabolic process
ADM	9606.ENSP00000436607	GO Process	GO:0045906	Negative regulation of vasoconstriction
ADM	9606.ENSP00000436607	GO Process	GO:0045940	Positive regulation of steroid metabolic process
ADM	9606.ENSP00000436607	GO Process	GO:0046879	Hormone secretion
ADM	9606.ENSP00000436607	GO Process	GO:0046885	Regulation of hormone biosynthetic process
ADM	9606.ENSP00000436607	GO Process	GO:0046886	Positive regulation of hormone biosynthetic process
ADM	9606.ENSP00000436607	GO Process	GO:0046889	Positive regulation of lipid biosynthetic process
ADM	9606.ENSP00000436607	GO Process	GO:0046890	Regulation of lipid biosynthetic process
ADM	9606.ENSP00000436607	GO Process	GO:0046903	Secretion
ADM	9606.ENSP00000436607	GO Process	GO:0048468	Cell development
ADM	9606.ENSP00000436607	GO Process	GO:0048513	Animal organ development
ADM	9606.ENSP00000436607	GO Process	GO:0048514	Blood vessel morphogenesis
ADM	9606.ENSP00000436607	GO Process	GO:0048518	Positive regulation of biological process
ADM	9606.ENSP00000436607	GO Process	GO:0048519	Negative regulation of biological process
ADM	9606.ENSP00000436607	GO Process	GO:0048522	Positive regulation of cellular process
ADM	9606.ENSP00000436607	GO Process	GO:0048523	Negative regulation of cellular process
ADM	9606.ENSP00000436607	GO Process	GO:0048545	Response to steroid hormone
ADM	9606.ENSP00000436607	GO Process	GO:0048568	Embryonic organ development
ADM	9606.ENSP00000436607	GO Process	GO:0048583	Regulation of response to stimulus
ADM	9606.ENSP00000436607	GO Process	GO:0048585	Negative regulation of response to stimulus
ADM	9606.ENSP00000436607	GO Process	GO:0048589	Developmental growth
ADM	9606.ENSP00000436607	GO Process	GO:0048598	Embryonic morphogenesis
ADM	9606.ENSP00000436607	GO Process	GO:0048608	Reproductive structure development
ADM	9606.ENSP00000436607	GO Process	GO:0048646	Anatomical structure formation involved in morphogenesis
ADM	9606.ENSP00000436607	GO Process	GO:0048666	Neuron development
ADM	9606.ENSP00000436607	GO Process	GO:0048699	Generation of neurons
ADM	9606.ENSP00000436607	GO Process	GO:0048729	Tissue morphogenesis
ADM	9606.ENSP00000436607	GO Process	GO:0048731	System development
ADM	9606.ENSP00000436607	GO Process	GO:0048856	Anatomical structure development
ADM	9606.ENSP00000436607	GO Process	GO:0048869	Cellular developmental process
ADM	9606.ENSP00000436607	GO Process	GO:0048878	Chemical homeostasis
ADM	9606.ENSP00000436607	GO Process	GO:0050789	Regulation of biological process
ADM	9606.ENSP00000436607	GO Process	GO:0050793	Regulation of developmental process
ADM	9606.ENSP00000436607	GO Process	GO:0050794	Regulation of cellular process
ADM	9606.ENSP00000436607	GO Process	GO:0050801	Ion homeostasis
ADM	9606.ENSP00000436607	GO Process	GO:0050810	Regulation of steroid biosynthetic process
ADM	9606.ENSP00000436607	GO Process	GO:0050829	Defense response to gram-negative bacterium
ADM	9606.ENSP00000436607	GO Process	GO:0050830	Defense response to gram-positive bacterium
ADM	9606.ENSP00000436607	GO Process	GO:0050878	Regulation of body fluid levels
ADM	9606.ENSP00000436607	GO Process	GO:0050896	Response to stimulus
ADM	9606.ENSP00000436607	GO Process	GO:0051094	Positive regulation of developmental process
ADM	9606.ENSP00000436607	GO Process	GO:0051145	Smooth muscle cell differentiation
ADM	9606.ENSP00000436607	GO Process	GO:0051179	Localization
ADM	9606.ENSP00000436607	GO Process	GO:0051234	Establishment of localization
ADM	9606.ENSP00000436607	GO Process	GO:0051239	Regulation of multicellular organismal process
ADM	9606.ENSP00000436607	GO Process	GO:0051240	Positive regulation of multicellular organismal process
ADM	9606.ENSP00000436607	GO Process	GO:0051241	Negative regulation of multicellular organismal process
ADM	9606.ENSP00000436607	GO Process	GO:0051384	Response to glucocorticoid
ADM	9606.ENSP00000436607	GO Process	GO:0051480	Regulation of cytosolic calcium ion concentration
ADM	9606.ENSP00000436607	GO Process	GO:0051704	Multi-organism process
ADM	9606.ENSP00000436607	GO Process	GO:0051707	Response to other organism
ADM	9606.ENSP00000436607	GO Process	GO:0051716	Cellular response to stimulus
ADM	9606.ENSP00000436607	GO Process	GO:0055001	Muscle cell development
ADM	9606.ENSP00000436607	GO Process	GO:0055065	Metal ion homeostasis
ADM	9606.ENSP00000436607	GO Process	GO:0055074	Calcium ion homeostasis
ADM	9606.ENSP00000436607	GO Process	GO:0055080	Cation homeostasis
ADM	9606.ENSP00000436607	GO Process	GO:0055082	Cellular chemical homeostasis
ADM	9606.ENSP00000436607	GO Process	GO:0060429	Epithelium development
ADM	9606.ENSP00000436607	GO Process	GO:0060562	Epithelial tube morphogenesis
ADM	9606.ENSP00000436607	GO Process	GO:0060606	Tube closure
ADM	9606.ENSP00000436607	GO Process	GO:0060669	Embryonic placenta morphogenesis
ADM	9606.ENSP00000436607	GO Process	GO:0060670	Branching involved in labyrinthine layer morphogenesis
ADM	9606.ENSP00000436607	GO Process	GO:0060711	Labyrinthine layer development
ADM	9606.ENSP00000436607	GO Process	GO:0060712	Spongiotrophoblast layer development
ADM	9606.ENSP00000436607	GO Process	GO:0060713	Labyrinthine layer morphogenesis
ADM	9606.ENSP00000436607	GO Process	GO:0061061	Muscle structure development
ADM	9606.ENSP00000436607	GO Process	GO:0061138	Morphogenesis of a branching epithelium
ADM	9606.ENSP00000436607	GO Process	GO:0061458	Reproductive system development
ADM	9606.ENSP00000436607	GO Process	GO:0061844	Antimicrobial humoral immune response mediated by antimicrobial peptide
ADM	9606.ENSP00000436607	GO Process	GO:0062012	Regulation of small molecule metabolic process
ADM	9606.ENSP00000436607	GO Process	GO:0062013	Positive regulation of small molecule metabolic process
ADM	9606.ENSP00000436607	GO Process	GO:0065007	Biological regulation
ADM	9606.ENSP00000436607	GO Process	GO:0065008	Regulation of biological quality
ADM	9606.ENSP00000436607	GO Process	GO:0065009	Regulation of molecular function
ADM	9606.ENSP00000436607	GO Process	GO:0070482	Response to oxygen levels
ADM	9606.ENSP00000436607	GO Process	GO:0071704	Organic substance metabolic process
ADM	9606.ENSP00000436607	GO Process	GO:0071840	Cellular component organization or biogenesis
ADM	9606.ENSP00000436607	GO Process	GO:0072175	Epithelial tube formation
ADM	9606.ENSP00000436607	GO Process	GO:0072359	Circulatory system development
ADM	9606.ENSP00000436607	GO Process	GO:0072503	Cellular divalent inorganic cation homeostasis
ADM	9606.ENSP00000436607	GO Process	GO:0072507	Divalent inorganic cation homeostasis
ADM	9606.ENSP00000436607	GO Process	GO:0080090	Regulation of primary metabolic process
ADM	9606.ENSP00000436607	GO Process	GO:0090066	Regulation of anatomical structure size
ADM	9606.ENSP00000436607	GO Process	GO:0097084	Vascular associated smooth muscle cell development
ADM	9606.ENSP00000436607	GO Process	GO:0097646	Calcitonin family receptor signaling pathway
ADM	9606.ENSP00000436607	GO Process	GO:0097647	Amylin receptor signaling pathway
ADM	9606.ENSP00000436607	GO Process	GO:0097746	Regulation of blood vessel diameter
ADM	9606.ENSP00000436607	GO Process	GO:0097755	Positive regulation of blood vessel diameter
ADM	9606.ENSP00000436607	GO Process	GO:0098542	Defense response to other organism
ADM	9606.ENSP00000436607	GO Process	GO:0098771	Inorganic ion homeostasis
ADM	9606.ENSP00000436607	GO Process	GO:0120036	Plasma membrane bounded cell projection organization
ADM	9606.ENSP00000436607	GO Process	GO:0140352	Export from cell
ADM	9606.ENSP00000436607	GO Process	GO:1901342	Regulation of vasculature development
ADM	9606.ENSP00000436607	GO Process	GO:1901360	Organic cyclic compound metabolic process
ADM	9606.ENSP00000436607	GO Process	GO:1901652	Response to peptide
ADM	9606.ENSP00000436607	GO Process	GO:1901698	Response to nitrogen compound
ADM	9606.ENSP00000436607	GO Process	GO:1901700	Response to oxygen-containing compound
ADM	9606.ENSP00000436607	GO Process	GO:1903522	Regulation of blood circulation
ADM	9606.ENSP00000436607	GO Process	GO:1903523	Negative regulation of blood circulation
ADM	9606.ENSP00000436607	GO Process	GO:1903524	Positive regulation of blood circulation
ADM	9606.ENSP00000436607	GO Process	GO:1904018	Positive regulation of vasculature development
ADM	9606.ENSP00000436607	GO Process	GO:1990410	Adrenomedullin receptor signaling pathway
ADM	9606.ENSP00000436607	GO Process	GO:2000026	Regulation of multicellular organismal development
ADM	9606.ENSP00000436607	GO Process	GO:2000182	Regulation of progesterone biosynthetic process
ADM	9606.ENSP00000436607	GO Process	GO:2000184	Positive regulation of progesterone biosynthetic process
ADM	9606.ENSP00000436607	GO Process	GO:2001212	Regulation of vasculogenesis
ADM	9606.ENSP00000436607	GO Process	GO:2001214	Positive regulation of vasculogenesis
ADM	9606.ENSP00000436607	GO Function	GO:0001664	G protein-coupled receptor binding
ADM	9606.ENSP00000436607	GO Function	GO:0005102	Signaling receptor binding
ADM	9606.ENSP00000436607	GO Function	GO:0005179	Hormone activity
ADM	9606.ENSP00000436607	GO Function	GO:0005488	Binding
ADM	9606.ENSP00000436607	GO Function	GO:0005515	Protein binding
ADM	9606.ENSP00000436607	GO Function	GO:0030545	Receptor regulator activity
ADM	9606.ENSP00000436607	GO Function	GO:0030546	Signaling receptor activator activity
ADM	9606.ENSP00000436607	GO Function	GO:0031700	Adrenomedullin receptor binding
ADM	9606.ENSP00000436607	GO Function	GO:0048018	Receptor ligand activity
ADM	9606.ENSP00000436607	GO Function	GO:0098772	Molecular function regulator
ADM	9606.ENSP00000436607	GO Component	GO:0005576	Extracellular region
ADM	9606.ENSP00000436607	GO Component	GO:0005615	Extracellular space
ADM	9606.ENSP00000436607	GO Component	GO:0005622	Intracellular
ADM	9606.ENSP00000436607	GO Component	GO:0005737	Cytoplasm
ADM	9606.ENSP00000436607	GO Component	GO:0110165	Cellular anatomical entity
ADM	9606.ENSP00000436607	STRING clusters	CL:24334	Neuroactive ligand-receptor interaction, and hormone activity
ADM	9606.ENSP00000436607	STRING clusters	CL:24335	Neuroactive ligand-receptor interaction, and Neuropeptide
ADM	9606.ENSP00000436607	STRING clusters	CL:24336	Neuroactive ligand-receptor interaction, and Kallmann syndrome
ADM	9606.ENSP00000436607	STRING clusters	CL:24337	Amidation, and G protein-coupled peptide receptor activity
ADM	9606.ENSP00000436607	STRING clusters	CL:24338	Amidation, and G protein-coupled peptide receptor activity
ADM	9606.ENSP00000436607	STRING clusters	CL:24472	Class B/2 (Secretin family receptors), and Hormone ligand-binding receptors
ADM	9606.ENSP00000436607	STRING clusters	CL:24473	Mixed, incl. calcitonin-like ligand receptors, and hormone ligand-binding receptors
ADM	9606.ENSP00000436607	STRING clusters	CL:24474	Calcitonin-like ligand receptors, and Peptide hormone
ADM	9606.ENSP00000436607	STRING clusters	CL:24503	Calcitonin-like ligand receptors
ADM	9606.ENSP00000436607	STRING clusters	CL:24505	Calcitonin family receptor signaling pathway
ADM	9606.ENSP00000436607	Reactome	HSA-162582	Signal Transduction
ADM	9606.ENSP00000436607	Reactome	HSA-1643685	Disease
ADM	9606.ENSP00000436607	Reactome	HSA-372790	Signaling by GPCR
ADM	9606.ENSP00000436607	Reactome	HSA-373080	Class B/2 (Secretin family receptors)
ADM	9606.ENSP00000436607	Reactome	HSA-388396	GPCR downstream signalling
ADM	9606.ENSP00000436607	Reactome	HSA-418555	G alpha (s) signalling events
ADM	9606.ENSP00000436607	Reactome	HSA-419812	Calcitonin-like ligand receptors
ADM	9606.ENSP00000436607	Reactome	HSA-500792	GPCR ligand binding
ADM	9606.ENSP00000436607	Reactome	HSA-5663205	Infectious disease
ADM	9606.ENSP00000436607	Reactome	HSA-9658195	Leishmania infection
ADM	9606.ENSP00000436607	Reactome	HSA-9660821	ADORA2B mediated anti-inflammatory cytokines production
ADM	9606.ENSP00000436607	Reactome	HSA-9662851	Anti-inflammatory response favouring Leishmania parasite infection
ADM	9606.ENSP00000436607	Reactome	HSA-9664433	Leishmania parasite growth and survival
ADM	9606.ENSP00000436607	WikiPathways	WP2806	Complement system
ADM	9606.ENSP00000436607	WikiPathways	WP289	Myometrial relaxation and contraction pathways
ADM	9606.ENSP00000436607	TISSUES	BTO:0000000	Tissues, cell types and enzyme sources
ADM	9606.ENSP00000436607	TISSUES	BTO:0000042	Animal
ADM	9606.ENSP00000436607	TISSUES	BTO:0000081	Reproductive system
ADM	9606.ENSP00000436607	TISSUES	BTO:0000083	Female reproductive system
ADM	9606.ENSP00000436607	TISSUES	BTO:0000142	Brain
ADM	9606.ENSP00000436607	TISSUES	BTO:0000174	Embryonic structure
ADM	9606.ENSP00000436607	TISSUES	BTO:0000201	Pheochromocytoma cell line
ADM	9606.ENSP00000436607	TISSUES	BTO:0000227	Central nervous system
ADM	9606.ENSP00000436607	TISSUES	BTO:0000231	Cerebral hemisphere
ADM	9606.ENSP00000436607	TISSUES	BTO:0000233	Cerebral cortex
ADM	9606.ENSP00000436607	TISSUES	BTO:0000239	Telencephalon
ADM	9606.ENSP00000436607	TISSUES	BTO:0000282	Head
ADM	9606.ENSP00000436607	TISSUES	BTO:0000284	Organism form
ADM	9606.ENSP00000436607	TISSUES	BTO:0000345	Digestive gland
ADM	9606.ENSP00000436607	TISSUES	BTO:0000431	Excretory gland
ADM	9606.ENSP00000436607	TISSUES	BTO:0000449	Fetus
ADM	9606.ENSP00000436607	TISSUES	BTO:0000478	Forebrain
ADM	9606.ENSP00000436607	TISSUES	BTO:0000522	Gland
ADM	9606.ENSP00000436607	TISSUES	BTO:0000671	Kidney
ADM	9606.ENSP00000436607	TISSUES	BTO:0000759	Liver
ADM	9606.ENSP00000436607	TISSUES	BTO:0001078	Placenta
ADM	9606.ENSP00000436607	TISSUES	BTO:0001244	Urinary tract
ADM	9606.ENSP00000436607	TISSUES	BTO:0001484	Nervous system
ADM	9606.ENSP00000436607	TISSUES	BTO:0001488	Endocrine gland
ADM	9606.ENSP00000436607	TISSUES	BTO:0001489	Whole body
ADM	9606.ENSP00000436607	TISSUES	BTO:0001491	Viscus
ADM	9606.ENSP00000436607	TISSUES	BTO:0003091	Urogenital system
ADM	9606.ENSP00000436607	TISSUES	BTO:0003092	Urinary system
ADM	9606.ENSP00000436607	TISSUES	BTO:0003099	Internal female genital organ
ADM	9606.ENSP00000436607	COMPARTMENTS	GOCC:0005576	Extracellular region
ADM	9606.ENSP00000436607	COMPARTMENTS	GOCC:0005615	Extracellular space
ADM	9606.ENSP00000436607	COMPARTMENTS	GOCC:0005622	Intracellular
ADM	9606.ENSP00000436607	COMPARTMENTS	GOCC:0005886	Plasma membrane
ADM	9606.ENSP00000436607	COMPARTMENTS	GOCC:0005887	Integral component of plasma membrane
ADM	9606.ENSP00000436607	COMPARTMENTS	GOCC:0016020	Membrane
ADM	9606.ENSP00000436607	COMPARTMENTS	GOCC:0016021	Integral component of membrane
ADM	9606.ENSP00000436607	COMPARTMENTS	GOCC:0031224	Intrinsic component of membrane
ADM	9606.ENSP00000436607	COMPARTMENTS	GOCC:0031226	Intrinsic component of plasma membrane
ADM	9606.ENSP00000436607	COMPARTMENTS	GOCC:0032991	Protein-containing complex
ADM	9606.ENSP00000436607	COMPARTMENTS	GOCC:0038037	G protein-coupled receptor dimeric complex
ADM	9606.ENSP00000436607	COMPARTMENTS	GOCC:0043235	Receptor complex
ADM	9606.ENSP00000436607	COMPARTMENTS	GOCC:0071944	Cell periphery
ADM	9606.ENSP00000436607	COMPARTMENTS	GOCC:0097648	G protein-coupled receptor complex
ADM	9606.ENSP00000436607	COMPARTMENTS	GOCC:0098796	Membrane protein complex
ADM	9606.ENSP00000436607	COMPARTMENTS	GOCC:0098797	Plasma membrane protein complex
ADM	9606.ENSP00000436607	COMPARTMENTS	GOCC:0098802	Plasma membrane signaling receptor complex
ADM	9606.ENSP00000436607	COMPARTMENTS	GOCC:0110165	Cellular anatomical entity
ADM	9606.ENSP00000436607	COMPARTMENTS	GOCC:1903143	Adrenomedullin receptor complex
ADM	9606.ENSP00000436607	COMPARTMENTS	GOCC:1903439	Calcitonin family receptor complex
ADM	9606.ENSP00000436607	UniProt Keywords	KW-0027	Amidation
ADM	9606.ENSP00000436607	UniProt Keywords	KW-0165	Cleavage on pair of basic residues
ADM	9606.ENSP00000436607	UniProt Keywords	KW-0372	Hormone
ADM	9606.ENSP00000436607	UniProt Keywords	KW-0621	Polymorphism
ADM	9606.ENSP00000436607	UniProt Keywords	KW-0732	Signal
ADM	9606.ENSP00000436607	UniProt Keywords	KW-0964	Secreted
ADM	9606.ENSP00000436607	UniProt Keywords	KW-1015	Disulfide bond
ADM	9606.ENSP00000436607	Pfam	PF00214	Calcitonin / CGRP / IAPP family
ADM	9606.ENSP00000436607	InterPro	IPR001710	Pro-adrenomedullin
ADM	9606.ENSP00000436607	InterPro	IPR021116	Calcitonin/adrenomedullin
AGFG1	9606.ENSP00000387282	GO Process	GO:0000003	Reproduction
AGFG1	9606.ENSP00000387282	GO Process	GO:0001675	Acrosome assembly
AGFG1	9606.ENSP00000387282	GO Process	GO:0003006	Developmental process involved in reproduction
AGFG1	9606.ENSP00000387282	GO Process	GO:0006403	RNA localization
AGFG1	9606.ENSP00000387282	GO Process	GO:0006405	RNA export from nucleus
AGFG1	9606.ENSP00000387282	GO Process	GO:0006406	mRNA export from nucleus
AGFG1	9606.ENSP00000387282	GO Process	GO:0006611	Protein export from nucleus
AGFG1	9606.ENSP00000387282	GO Process	GO:0006810	Transport
AGFG1	9606.ENSP00000387282	GO Process	GO:0006886	Intracellular protein transport
AGFG1	9606.ENSP00000387282	GO Process	GO:0006913	Nucleocytoplasmic transport
AGFG1	9606.ENSP00000387282	GO Process	GO:0006996	Organelle organization
AGFG1	9606.ENSP00000387282	GO Process	GO:0006997	Nucleus organization
AGFG1	9606.ENSP00000387282	GO Process	GO:0007010	Cytoskeleton organization
AGFG1	9606.ENSP00000387282	GO Process	GO:0007275	Multicellular organism development
AGFG1	9606.ENSP00000387282	GO Process	GO:0007276	Gamete generation
AGFG1	9606.ENSP00000387282	GO Process	GO:0007281	Germ cell development
AGFG1	9606.ENSP00000387282	GO Process	GO:0007283	Spermatogenesis
AGFG1	9606.ENSP00000387282	GO Process	GO:0007286	Spermatid development
AGFG1	9606.ENSP00000387282	GO Process	GO:0007289	Spermatid nucleus differentiation
AGFG1	9606.ENSP00000387282	GO Process	GO:0008104	Protein localization
AGFG1	9606.ENSP00000387282	GO Process	GO:0008152	Metabolic process
AGFG1	9606.ENSP00000387282	GO Process	GO:0009653	Anatomical structure morphogenesis
AGFG1	9606.ENSP00000387282	GO Process	GO:0009987	Cellular process
AGFG1	9606.ENSP00000387282	GO Process	GO:0010256	Endomembrane system organization
AGFG1	9606.ENSP00000387282	GO Process	GO:0010467	Gene expression
AGFG1	9606.ENSP00000387282	GO Process	GO:0010927	Cellular component assembly involved in morphogenesis
AGFG1	9606.ENSP00000387282	GO Process	GO:0015031	Protein transport
AGFG1	9606.ENSP00000387282	GO Process	GO:0015833	Peptide transport
AGFG1	9606.ENSP00000387282	GO Process	GO:0015931	Nucleobase-containing compound transport
AGFG1	9606.ENSP00000387282	GO Process	GO:0016043	Cellular component organization
AGFG1	9606.ENSP00000387282	GO Process	GO:0016050	Vesicle organization
AGFG1	9606.ENSP00000387282	GO Process	GO:0019953	Sexual reproduction
AGFG1	9606.ENSP00000387282	GO Process	GO:0022412	Cellular process involved in reproduction in multicellular organism
AGFG1	9606.ENSP00000387282	GO Process	GO:0022414	Reproductive process
AGFG1	9606.ENSP00000387282	GO Process	GO:0022607	Cellular component assembly
AGFG1	9606.ENSP00000387282	GO Process	GO:0030154	Cell differentiation
AGFG1	9606.ENSP00000387282	GO Process	GO:0031503	Protein-containing complex localization
AGFG1	9606.ENSP00000387282	GO Process	GO:0032501	Multicellular organismal process
AGFG1	9606.ENSP00000387282	GO Process	GO:0032502	Developmental process
AGFG1	9606.ENSP00000387282	GO Process	GO:0032504	Multicellular organism reproduction
AGFG1	9606.ENSP00000387282	GO Process	GO:0032989	Cellular component morphogenesis
AGFG1	9606.ENSP00000387282	GO Process	GO:0033036	Macromolecule localization
AGFG1	9606.ENSP00000387282	GO Process	GO:0033363	Secretory granule organization
AGFG1	9606.ENSP00000387282	GO Process	GO:0034613	Cellular protein localization
AGFG1	9606.ENSP00000387282	GO Process	GO:0042886	Amide transport
AGFG1	9606.ENSP00000387282	GO Process	GO:0043085	Positive regulation of catalytic activity
AGFG1	9606.ENSP00000387282	GO Process	GO:0043087	Regulation of gtpase activity
AGFG1	9606.ENSP00000387282	GO Process	GO:0043170	Macromolecule metabolic process
AGFG1	9606.ENSP00000387282	GO Process	GO:0043547	Positive regulation of gtpase activity
AGFG1	9606.ENSP00000387282	GO Process	GO:0044085	Cellular component biogenesis
AGFG1	9606.ENSP00000387282	GO Process	GO:0044093	Positive regulation of molecular function
AGFG1	9606.ENSP00000387282	GO Process	GO:0044703	Multi-organism reproductive process
AGFG1	9606.ENSP00000387282	GO Process	GO:0045103	Intermediate filament-based process
AGFG1	9606.ENSP00000387282	GO Process	GO:0045104	Intermediate filament cytoskeleton organization
AGFG1	9606.ENSP00000387282	GO Process	GO:0045109	Intermediate filament organization
AGFG1	9606.ENSP00000387282	GO Process	GO:0045184	Establishment of protein localization
AGFG1	9606.ENSP00000387282	GO Process	GO:0046907	Intracellular transport
AGFG1	9606.ENSP00000387282	GO Process	GO:0048232	Male gamete generation
AGFG1	9606.ENSP00000387282	GO Process	GO:0048468	Cell development
AGFG1	9606.ENSP00000387282	GO Process	GO:0048515	Spermatid differentiation
AGFG1	9606.ENSP00000387282	GO Process	GO:0048609	Multicellular organismal reproductive process
AGFG1	9606.ENSP00000387282	GO Process	GO:0048646	Anatomical structure formation involved in morphogenesis
AGFG1	9606.ENSP00000387282	GO Process	GO:0048856	Anatomical structure development
AGFG1	9606.ENSP00000387282	GO Process	GO:0048869	Cellular developmental process
AGFG1	9606.ENSP00000387282	GO Process	GO:0050657	Nucleic acid transport
AGFG1	9606.ENSP00000387282	GO Process	GO:0050658	RNA transport
AGFG1	9606.ENSP00000387282	GO Process	GO:0050790	Regulation of catalytic activity
AGFG1	9606.ENSP00000387282	GO Process	GO:0051028	mRNA transport
AGFG1	9606.ENSP00000387282	GO Process	GO:0051168	Nuclear export
AGFG1	9606.ENSP00000387282	GO Process	GO:0051169	Nuclear transport
AGFG1	9606.ENSP00000387282	GO Process	GO:0051179	Localization
AGFG1	9606.ENSP00000387282	GO Process	GO:0051234	Establishment of localization
AGFG1	9606.ENSP00000387282	GO Process	GO:0051236	Establishment of rna localization
AGFG1	9606.ENSP00000387282	GO Process	GO:0051336	Regulation of hydrolase activity
AGFG1	9606.ENSP00000387282	GO Process	GO:0051345	Positive regulation of hydrolase activity
AGFG1	9606.ENSP00000387282	GO Process	GO:0051641	Cellular localization
AGFG1	9606.ENSP00000387282	GO Process	GO:0051649	Establishment of localization in cell
AGFG1	9606.ENSP00000387282	GO Process	GO:0051704	Multi-organism process
AGFG1	9606.ENSP00000387282	GO Process	GO:0061024	Membrane organization
AGFG1	9606.ENSP00000387282	GO Process	GO:0065007	Biological regulation
AGFG1	9606.ENSP00000387282	GO Process	GO:0065009	Regulation of molecular function
AGFG1	9606.ENSP00000387282	GO Process	GO:0070727	Cellular macromolecule localization
AGFG1	9606.ENSP00000387282	GO Process	GO:0070925	Organelle assembly
AGFG1	9606.ENSP00000387282	GO Process	GO:0071166	Ribonucleoprotein complex localization
AGFG1	9606.ENSP00000387282	GO Process	GO:0071426	Ribonucleoprotein complex export from nucleus
AGFG1	9606.ENSP00000387282	GO Process	GO:0071427	mRNA-containing ribonucleoprotein complex export from nucleus
AGFG1	9606.ENSP00000387282	GO Process	GO:0071702	Organic substance transport
AGFG1	9606.ENSP00000387282	GO Process	GO:0071704	Organic substance metabolic process
AGFG1	9606.ENSP00000387282	GO Process	GO:0071705	Nitrogen compound transport
AGFG1	9606.ENSP00000387282	GO Process	GO:0071840	Cellular component organization or biogenesis
AGFG1	9606.ENSP00000387282	GO Process	GO:0097435	Supramolecular fiber organization
AGFG1	9606.ENSP00000387282	GO Function	GO:0003676	Nucleic acid binding
AGFG1	9606.ENSP00000387282	GO Function	GO:0003677	DNA binding
AGFG1	9606.ENSP00000387282	GO Function	GO:0003723	RNA binding
AGFG1	9606.ENSP00000387282	GO Function	GO:0005096	GTPase activator activity
AGFG1	9606.ENSP00000387282	GO Function	GO:0005488	Binding
AGFG1	9606.ENSP00000387282	GO Function	GO:0008047	Enzyme activator activity
AGFG1	9606.ENSP00000387282	GO Function	GO:0030234	Enzyme regulator activity
AGFG1	9606.ENSP00000387282	GO Function	GO:0030695	GTPase regulator activity
AGFG1	9606.ENSP00000387282	GO Function	GO:0043167	Ion binding
AGFG1	9606.ENSP00000387282	GO Function	GO:0043169	Cation binding
AGFG1	9606.ENSP00000387282	GO Function	GO:0046872	Metal ion binding
AGFG1	9606.ENSP00000387282	GO Function	GO:0060589	Nucleoside-triphosphatase regulator activity
AGFG1	9606.ENSP00000387282	GO Function	GO:0097159	Organic cyclic compound binding
AGFG1	9606.ENSP00000387282	GO Function	GO:0098772	Molecular function regulator
AGFG1	9606.ENSP00000387282	GO Function	GO:1901363	Heterocyclic compound binding
AGFG1	9606.ENSP00000387282	GO Component	GO:0005622	Intracellular
AGFG1	9606.ENSP00000387282	GO Component	GO:0005634	Nucleus
AGFG1	9606.ENSP00000387282	GO Component	GO:0005635	Nuclear envelope
AGFG1	9606.ENSP00000387282	GO Component	GO:0005643	Nuclear pore
AGFG1	9606.ENSP00000387282	GO Component	GO:0005737	Cytoplasm
AGFG1	9606.ENSP00000387282	GO Component	GO:0005829	Cytosol
AGFG1	9606.ENSP00000387282	GO Component	GO:0012505	Endomembrane system
AGFG1	9606.ENSP00000387282	GO Component	GO:0031410	Cytoplasmic vesicle
AGFG1	9606.ENSP00000387282	GO Component	GO:0031967	Organelle envelope
AGFG1	9606.ENSP00000387282	GO Component	GO:0031975	Envelope
AGFG1	9606.ENSP00000387282	GO Component	GO:0031982	Vesicle
AGFG1	9606.ENSP00000387282	GO Component	GO:0032991	Protein-containing complex
AGFG1	9606.ENSP00000387282	GO Component	GO:0036477	Somatodendritic compartment
AGFG1	9606.ENSP00000387282	GO Component	GO:0042995	Cell projection
AGFG1	9606.ENSP00000387282	GO Component	GO:0043025	Neuronal cell body
AGFG1	9606.ENSP00000387282	GO Component	GO:0043226	Organelle
AGFG1	9606.ENSP00000387282	GO Component	GO:0043227	Membrane-bounded organelle
AGFG1	9606.ENSP00000387282	GO Component	GO:0043229	Intracellular organelle
AGFG1	9606.ENSP00000387282	GO Component	GO:0043231	Intracellular membrane-bounded organelle
AGFG1	9606.ENSP00000387282	GO Component	GO:0044297	Cell body
AGFG1	9606.ENSP00000387282	GO Component	GO:0097708	Intracellular vesicle
AGFG1	9606.ENSP00000387282	GO Component	GO:0110165	Cellular anatomical entity
AGFG1	9606.ENSP00000387282	STRING clusters	CL:8459	Mixed, incl. rab regulation of trafficking, and vesicle tethering complex
AGFG1	9606.ENSP00000387282	STRING clusters	CL:8460	Rab regulation of trafficking, and HOPS complex
AGFG1	9606.ENSP00000387282	STRING clusters	CL:8461	Mixed, incl. rab gefs exchange gtp for gdp on rabs, and hops complex
AGFG1	9606.ENSP00000387282	STRING clusters	CL:8463	RAB geranylgeranylation, and Rab guanyl-nucleotide exchange factor activity
AGFG1	9606.ENSP00000387282	Reactome	HSA-199991	Membrane Trafficking
AGFG1	9606.ENSP00000387282	Reactome	HSA-5653656	Vesicle-mediated transport
AGFG1	9606.ENSP00000387282	Reactome	HSA-8856825	Cargo recognition for clathrin-mediated endocytosis
AGFG1	9606.ENSP00000387282	Reactome	HSA-8856828	Clathrin-mediated endocytosis
AGFG1	9606.ENSP00000387282	TISSUES	BTO:0000000	Tissues, cell types and enzyme sources
AGFG1	9606.ENSP00000387282	TISSUES	BTO:0000042	Animal
AGFG1	9606.ENSP00000387282	TISSUES	BTO:0000080	Male reproductive gland
AGFG1	9606.ENSP00000387282	TISSUES	BTO:0000081	Reproductive system
AGFG1	9606.ENSP00000387282	TISSUES	BTO:0000082	Male reproductive system
AGFG1	9606.ENSP00000387282	TISSUES	BTO:0000083	Female reproductive system
AGFG1	9606.ENSP00000387282	TISSUES	BTO:0000089	Blood
AGFG1	9606.ENSP00000387282	TISSUES	BTO:0000131	Blood plasma
AGFG1	9606.ENSP00000387282	TISSUES	BTO:0000132	Blood platelet
AGFG1	9606.ENSP00000387282	TISSUES	BTO:0000174	Embryonic structure
AGFG1	9606.ENSP00000387282	TISSUES	BTO:0000254	Female reproductive gland
AGFG1	9606.ENSP00000387282	TISSUES	BTO:0000284	Organism form
AGFG1	9606.ENSP00000387282	TISSUES	BTO:0000426	Erythroleukemia cell
AGFG1	9606.ENSP00000387282	TISSUES	BTO:0000449	Fetus
AGFG1	9606.ENSP00000387282	TISSUES	BTO:0000522	Gland
AGFG1	9606.ENSP00000387282	TISSUES	BTO:0000534	Gonad
AGFG1	9606.ENSP00000387282	TISSUES	BTO:0000570	Hematopoietic system
AGFG1	9606.ENSP00000387282	TISSUES	BTO:0000580	Blood cancer cell
AGFG1	9606.ENSP00000387282	TISSUES	BTO:0000583	Bone marrow cancer cell
AGFG1	9606.ENSP00000387282	TISSUES	BTO:0001078	Placenta
AGFG1	9606.ENSP00000387282	TISSUES	BTO:0001271	Leukemia cell
AGFG1	9606.ENSP00000387282	TISSUES	BTO:0001363	Testis
AGFG1	9606.ENSP00000387282	TISSUES	BTO:0001488	Endocrine gland
AGFG1	9606.ENSP00000387282	TISSUES	BTO:0001489	Whole body
AGFG1	9606.ENSP00000387282	TISSUES	BTO:0003091	Urogenital system
AGFG1	9606.ENSP00000387282	TISSUES	BTO:0003096	Internal male genital organ
AGFG1	9606.ENSP00000387282	TISSUES	BTO:0003099	Internal female genital organ
AGFG1	9606.ENSP00000387282	COMPARTMENTS	GOCC:0005622	Intracellular
AGFG1	9606.ENSP00000387282	COMPARTMENTS	GOCC:0005634	Nucleus
AGFG1	9606.ENSP00000387282	COMPARTMENTS	GOCC:0005635	Nuclear envelope
AGFG1	9606.ENSP00000387282	COMPARTMENTS	GOCC:0005643	Nuclear pore
AGFG1	9606.ENSP00000387282	COMPARTMENTS	GOCC:0005737	Cytoplasm
AGFG1	9606.ENSP00000387282	COMPARTMENTS	GOCC:0005829	Cytosol
AGFG1	9606.ENSP00000387282	COMPARTMENTS	GOCC:0012505	Endomembrane system
AGFG1	9606.ENSP00000387282	COMPARTMENTS	GOCC:0031967	Organelle envelope
AGFG1	9606.ENSP00000387282	COMPARTMENTS	GOCC:0031975	Envelope
AGFG1	9606.ENSP00000387282	COMPARTMENTS	GOCC:0032991	Protein-containing complex
AGFG1	9606.ENSP00000387282	COMPARTMENTS	GOCC:0043226	Organelle
AGFG1	9606.ENSP00000387282	COMPARTMENTS	GOCC:0043227	Membrane-bounded organelle
AGFG1	9606.ENSP00000387282	COMPARTMENTS	GOCC:0043229	Intracellular organelle
AGFG1	9606.ENSP00000387282	COMPARTMENTS	GOCC:0043231	Intracellular membrane-bounded organelle
AGFG1	9606.ENSP00000387282	COMPARTMENTS	GOCC:0110165	Cellular anatomical entity
AGFG1	9606.ENSP00000387282	Monarch HPO	BFO:0000016	Disposition
AGFG1	9606.ENSP00000387282	Monarch HPO	EFO:0000408	Disease
AGFG1	9606.ENSP00000387282	Monarch HPO	EFO:0000546	Injury
AGFG1	9606.ENSP00000387282	Monarch HPO	EFO:0000684	Respiratory system disease
AGFG1	9606.ENSP00000387282	Monarch HPO	EFO:0000763	Viral disease
AGFG1	9606.ENSP00000387282	Monarch HPO	EFO:0005226	Swine influenza
AGFG1	9606.ENSP00000387282	Monarch HPO	EFO:0005414	Airway hyperresponsiveness
AGFG1	9606.ENSP00000387282	Monarch HPO	EFO:0005741	Infectious disease
AGFG1	9606.ENSP00000387282	Monarch HPO	EFO:0007328	Influenza
AGFG1	9606.ENSP00000387282	Monarch HPO	EFO:0011061	Toxicity
AGFG1	9606.ENSP00000387282	Monarch HPO	EFO:1001488	Influenza a (h1n1)
AGFG1	9606.ENSP00000387282	Monarch HPO	HP:0000118	Phenotypic abnormality
AGFG1	9606.ENSP00000387282	Monarch HPO	HP:0002086	Abnormality of the respiratory system
AGFG1	9606.ENSP00000387282	Monarch HPO	MONDO:0024352	Viral respiratory tract infection
AGFG1	9606.ENSP00000387282	Monarch HPO	MONDO:0024355	Respiratory tract infectious disorder
AGFG1	9606.ENSP00000387282	Monarch HPO	MONDO:0100321	Viral disease or post-viral disorder
AGFG1	9606.ENSP00000387282	Monarch HPO	MONDO:0100329	Primary viral infectious disease
AGFG1	9606.ENSP00000387282	Monarch HPO	MONDO:0100336	Infectious disease or post-infectious disorder
AGFG1	9606.ENSP00000387282	UniProt Keywords	KW-0025	Alternative splicing
AGFG1	9606.ENSP00000387282	UniProt Keywords	KW-0217	Developmental protein
AGFG1	9606.ENSP00000387282	UniProt Keywords	KW-0221	Differentiation
AGFG1	9606.ENSP00000387282	UniProt Keywords	KW-0238	DNA-binding
AGFG1	9606.ENSP00000387282	UniProt Keywords	KW-0325	Glycoprotein
AGFG1	9606.ENSP00000387282	UniProt Keywords	KW-0479	Metal-binding
AGFG1	9606.ENSP00000387282	UniProt Keywords	KW-0509	mRNA transport
AGFG1	9606.ENSP00000387282	UniProt Keywords	KW-0539	Nucleus
AGFG1	9606.ENSP00000387282	UniProt Keywords	KW-0597	Phosphoprotein
AGFG1	9606.ENSP00000387282	UniProt Keywords	KW-0677	Repeat
AGFG1	9606.ENSP00000387282	UniProt Keywords	KW-0744	Spermatogenesis
AGFG1	9606.ENSP00000387282	UniProt Keywords	KW-0813	Transport
AGFG1	9606.ENSP00000387282	UniProt Keywords	KW-0862	Zinc
AGFG1	9606.ENSP00000387282	UniProt Keywords	KW-0863	Zinc-finger
AGFG1	9606.ENSP00000387282	UniProt Keywords	KW-0968	Cytoplasmic vesicle
AGFG1	9606.ENSP00000387282	Pfam	PF01412	Putative GTPase activating protein for Arf
AGFG1	9606.ENSP00000387282	InterPro	IPR001164	Arf GTPase activating protein
AGFG1	9606.ENSP00000387282	InterPro	IPR037278	ARFGAP/RecO-like zinc finger
AGFG1	9606.ENSP00000387282	InterPro	IPR038508	ArfGAP domain superfamily
AGFG1	9606.ENSP00000387282	SMART	SM00105	Putative GTP-ase activating proteins for the small GTPase, ARF
AHSP	9606.ENSP00000307199	GO Process	GO:0002262	Myeloid cell homeostasis
AHSP	9606.ENSP00000307199	GO Process	GO:0002376	Immune system process
AHSP	9606.ENSP00000307199	GO Process	GO:0002520	Immune system development
AHSP	9606.ENSP00000307199	GO Process	GO:0006457	Protein folding
AHSP	9606.ENSP00000307199	GO Process	GO:0006807	Nitrogen compound metabolic process
AHSP	9606.ENSP00000307199	GO Process	GO:0007275	Multicellular organism development
AHSP	9606.ENSP00000307199	GO Process	GO:0008152	Metabolic process
AHSP	9606.ENSP00000307199	GO Process	GO:0009987	Cellular process
AHSP	9606.ENSP00000307199	GO Process	GO:0019538	Protein metabolic process
AHSP	9606.ENSP00000307199	GO Process	GO:0020027	Hemoglobin metabolic process
AHSP	9606.ENSP00000307199	GO Process	GO:0030097	Hemopoiesis
AHSP	9606.ENSP00000307199	GO Process	GO:0030099	Myeloid cell differentiation
AHSP	9606.ENSP00000307199	GO Process	GO:0030154	Cell differentiation
AHSP	9606.ENSP00000307199	GO Process	GO:0030218	Erythrocyte differentiation
AHSP	9606.ENSP00000307199	GO Process	GO:0031647	Regulation of protein stability
AHSP	9606.ENSP00000307199	GO Process	GO:0032501	Multicellular organismal process
AHSP	9606.ENSP00000307199	GO Process	GO:0032502	Developmental process
AHSP	9606.ENSP00000307199	GO Process	GO:0034101	Erythrocyte homeostasis
AHSP	9606.ENSP00000307199	GO Process	GO:0042592	Homeostatic process
AHSP	9606.ENSP00000307199	GO Process	GO:0043170	Macromolecule metabolic process
AHSP	9606.ENSP00000307199	GO Process	GO:0044237	Cellular metabolic process
AHSP	9606.ENSP00000307199	GO Process	GO:0044238	Primary metabolic process
AHSP	9606.ENSP00000307199	GO Process	GO:0044260	Cellular macromolecule metabolic process
AHSP	9606.ENSP00000307199	GO Process	GO:0048513	Animal organ development
AHSP	9606.ENSP00000307199	GO Process	GO:0048534	Hematopoietic or lymphoid organ development
AHSP	9606.ENSP00000307199	GO Process	GO:0048731	System development
AHSP	9606.ENSP00000307199	GO Process	GO:0048856	Anatomical structure development
AHSP	9606.ENSP00000307199	GO Process	GO:0048869	Cellular developmental process
AHSP	9606.ENSP00000307199	GO Process	GO:0048872	Homeostasis of number of cells
AHSP	9606.ENSP00000307199	GO Process	GO:0050821	Protein stabilization
AHSP	9606.ENSP00000307199	GO Process	GO:0065007	Biological regulation
AHSP	9606.ENSP00000307199	GO Process	GO:0065008	Regulation of biological quality
AHSP	9606.ENSP00000307199	GO Process	GO:0071704	Organic substance metabolic process
AHSP	9606.ENSP00000307199	GO Process	GO:1901564	Organonitrogen compound metabolic process
AHSP	9606.ENSP00000307199	GO Function	GO:0005488	Binding
AHSP	9606.ENSP00000307199	GO Function	GO:0005515	Protein binding
AHSP	9606.ENSP00000307199	GO Function	GO:0030492	Hemoglobin binding
AHSP	9606.ENSP00000307199	GO Function	GO:0051082	Unfolded protein binding
AHSP	9606.ENSP00000307199	GO Component	GO:0005622	Intracellular
AHSP	9606.ENSP00000307199	GO Component	GO:0005737	Cytoplasm
AHSP	9606.ENSP00000307199	GO Component	GO:0005829	Cytosol
AHSP	9606.ENSP00000307199	GO Component	GO:0005833	Hemoglobin complex
AHSP	9606.ENSP00000307199	GO Component	GO:0032991	Protein-containing complex
AHSP	9606.ENSP00000307199	GO Component	GO:0110165	Cellular anatomical entity
AHSP	9606.ENSP00000307199	STRING clusters	CL:21787	Mixed, incl. hemoglobin complex, and basic leucine zipper domain, maf-type
AHSP	9606.ENSP00000307199	STRING clusters	CL:21788	Mixed, incl. hemoglobin complex, and erythrocyte development
AHSP	9606.ENSP00000307199	STRING clusters	CL:21789	Mixed, incl. hemoglobin complex, and erythrocyte development
AHSP	9606.ENSP00000307199	STRING clusters	CL:21791	Mixed, incl. hemoglobin complex, and erythrocyte development
AHSP	9606.ENSP00000307199	STRING clusters	CL:21831	Hemoglobin complex, and glycophorin a
AHSP	9606.ENSP00000307199	STRING clusters	CL:21833	Hemoglobin complex
AHSP	9606.ENSP00000307199	STRING clusters	CL:21835	Hemoglobin complex
AHSP	9606.ENSP00000307199	TISSUES	BTO:0000000	Tissues, cell types and enzyme sources
AHSP	9606.ENSP00000307199	TISSUES	BTO:0000042	Animal
AHSP	9606.ENSP00000307199	TISSUES	BTO:0000089	Blood
AHSP	9606.ENSP00000307199	TISSUES	BTO:0000570	Hematopoietic system
AHSP	9606.ENSP00000307199	TISSUES	BTO:0000574	Hematopoietic cell
AHSP	9606.ENSP00000307199	TISSUES	BTO:0001489	Whole body
AHSP	9606.ENSP00000307199	TISSUES	BTO:0002731	Erythroid cell
AHSP	9606.ENSP00000307199	TISSUES	BTO:0004053	Umbilical cord blood
AHSP	9606.ENSP00000307199	COMPARTMENTS	GOCC:0005622	Intracellular
AHSP	9606.ENSP00000307199	COMPARTMENTS	GOCC:0005737	Cytoplasm
AHSP	9606.ENSP00000307199	COMPARTMENTS	GOCC:0005829	Cytosol
AHSP	9606.ENSP00000307199	COMPARTMENTS	GOCC:0005833	Hemoglobin complex
AHSP	9606.ENSP00000307199	COMPARTMENTS	GOCC:0032991	Protein-containing complex
AHSP	9606.ENSP00000307199	COMPARTMENTS	GOCC:0110165	Cellular anatomical entity
AHSP	9606.ENSP00000307199	UniProt Keywords	KW-0143	Chaperone
AHSP	9606.ENSP00000307199	UniProt Keywords	KW-0621	Polymorphism
AHSP	9606.ENSP00000307199	UniProt Keywords	KW-0963	Cytoplasm
AHSP	9606.ENSP00000307199	Pfam	PF09236	Alpha-haemoglobin stabilising protein
AHSP	9606.ENSP00000307199	InterPro	IPR015317	Alpha-haemoglobin stabilising protein
AHSP	9606.ENSP00000307199	InterPro	IPR036468	AHSP superfamily
AIF1	9606.ENSP00000365227	GO Process	GO:0001774	Microglial cell activation
AIF1	9606.ENSP00000365227	GO Process	GO:0001775	Cell activation
AIF1	9606.ENSP00000365227	GO Process	GO:0001816	Cytokine production
AIF1	9606.ENSP00000365227	GO Process	GO:0001817	Regulation of cytokine production
AIF1	9606.ENSP00000365227	GO Process	GO:0001819	Positive regulation of cytokine production
AIF1	9606.ENSP00000365227	GO Process	GO:0001932	Regulation of protein phosphorylation
AIF1	9606.ENSP00000365227	GO Process	GO:0001934	Positive regulation of protein phosphorylation
AIF1	9606.ENSP00000365227	GO Process	GO:0002269	Leukocyte activation involved in inflammatory response
AIF1	9606.ENSP00000365227	GO Process	GO:0002274	Myeloid leukocyte activation
AIF1	9606.ENSP00000365227	GO Process	GO:0002376	Immune system process
AIF1	9606.ENSP00000365227	GO Process	GO:0002682	Regulation of immune system process
AIF1	9606.ENSP00000365227	GO Process	GO:0002684	Positive regulation of immune system process
AIF1	9606.ENSP00000365227	GO Process	GO:0002685	Regulation of leukocyte migration
AIF1	9606.ENSP00000365227	GO Process	GO:0002687	Positive regulation of leukocyte migration
AIF1	9606.ENSP00000365227	GO Process	GO:0002688	Regulation of leukocyte chemotaxis
AIF1	9606.ENSP00000365227	GO Process	GO:0002690	Positive regulation of leukocyte chemotaxis
AIF1	9606.ENSP00000365227	GO Process	GO:0002694	Regulation of leukocyte activation
AIF1	9606.ENSP00000365227	GO Process	GO:0002696	Positive regulation of leukocyte activation
AIF1	9606.ENSP00000365227	GO Process	GO:0006810	Transport
AIF1	9606.ENSP00000365227	GO Process	GO:0006897	Endocytosis
AIF1	9606.ENSP00000365227	GO Process	GO:0006909	Phagocytosis
AIF1	9606.ENSP00000365227	GO Process	GO:0006911	Phagocytosis, engulfment
AIF1	9606.ENSP00000365227	GO Process	GO:0006950	Response to stress
AIF1	9606.ENSP00000365227	GO Process	GO:0006952	Defense response
AIF1	9606.ENSP00000365227	GO Process	GO:0006954	Inflammatory response
AIF1	9606.ENSP00000365227	GO Process	GO:0006955	Immune response
AIF1	9606.ENSP00000365227	GO Process	GO:0006979	Response to oxidative stress
AIF1	9606.ENSP00000365227	GO Process	GO:0006996	Organelle organization
AIF1	9606.ENSP00000365227	GO Process	GO:0007010	Cytoskeleton organization
AIF1	9606.ENSP00000365227	GO Process	GO:0007015	Actin filament organization
AIF1	9606.ENSP00000365227	GO Process	GO:0007154	Cell communication
AIF1	9606.ENSP00000365227	GO Process	GO:0007165	Signal transduction
AIF1	9606.ENSP00000365227	GO Process	GO:0007264	Small gtpase mediated signal transduction
AIF1	9606.ENSP00000365227	GO Process	GO:0007265	Ras protein signal transduction
AIF1	9606.ENSP00000365227	GO Process	GO:0007275	Multicellular organism development
AIF1	9606.ENSP00000365227	GO Process	GO:0007346	Regulation of mitotic cell cycle
AIF1	9606.ENSP00000365227	GO Process	GO:0007399	Nervous system development
AIF1	9606.ENSP00000365227	GO Process	GO:0007417	Central nervous system development
AIF1	9606.ENSP00000365227	GO Process	GO:0007420	Brain development
AIF1	9606.ENSP00000365227	GO Process	GO:0008152	Metabolic process
AIF1	9606.ENSP00000365227	GO Process	GO:0008154	Actin polymerization or depolymerization
AIF1	9606.ENSP00000365227	GO Process	GO:0008284	Positive regulation of cell population proliferation
AIF1	9606.ENSP00000365227	GO Process	GO:0008285	Negative regulation of cell population proliferation
AIF1	9606.ENSP00000365227	GO Process	GO:0009605	Response to external stimulus
AIF1	9606.ENSP00000365227	GO Process	GO:0009607	Response to biotic stimulus
AIF1	9606.ENSP00000365227	GO Process	GO:0009611	Response to wounding
AIF1	9606.ENSP00000365227	GO Process	GO:0009628	Response to abiotic stimulus
AIF1	9606.ENSP00000365227	GO Process	GO:0009719	Response to endogenous stimulus
AIF1	9606.ENSP00000365227	GO Process	GO:0009725	Response to hormone
AIF1	9606.ENSP00000365227	GO Process	GO:0009889	Regulation of biosynthetic process
AIF1	9606.ENSP00000365227	GO Process	GO:0009891	Positive regulation of biosynthetic process
AIF1	9606.ENSP00000365227	GO Process	GO:0009892	Negative regulation of metabolic process
AIF1	9606.ENSP00000365227	GO Process	GO:0009893	Positive regulation of metabolic process
AIF1	9606.ENSP00000365227	GO Process	GO:0009987	Cellular process
AIF1	9606.ENSP00000365227	GO Process	GO:0009991	Response to extracellular stimulus
AIF1	9606.ENSP00000365227	GO Process	GO:0010033	Response to organic substance
AIF1	9606.ENSP00000365227	GO Process	GO:0010243	Response to organonitrogen compound
AIF1	9606.ENSP00000365227	GO Process	GO:0010324	Membrane invagination
AIF1	9606.ENSP00000365227	GO Process	GO:0010467	Gene expression
AIF1	9606.ENSP00000365227	GO Process	GO:0010468	Regulation of gene expression
AIF1	9606.ENSP00000365227	GO Process	GO:0010562	Positive regulation of phosphorus metabolic process
AIF1	9606.ENSP00000365227	GO Process	GO:0010564	Regulation of cell cycle process
AIF1	9606.ENSP00000365227	GO Process	GO:0010604	Positive regulation of macromolecule metabolic process
AIF1	9606.ENSP00000365227	GO Process	GO:0010605	Negative regulation of macromolecule metabolic process
AIF1	9606.ENSP00000365227	GO Process	GO:0010628	Positive regulation of gene expression
AIF1	9606.ENSP00000365227	GO Process	GO:0010629	Negative regulation of gene expression
AIF1	9606.ENSP00000365227	GO Process	GO:0010941	Regulation of cell death
AIF1	9606.ENSP00000365227	GO Process	GO:0014070	Response to organic cyclic compound
AIF1	9606.ENSP00000365227	GO Process	GO:0014072	Response to isoquinoline alkaloid
AIF1	9606.ENSP00000365227	GO Process	GO:0014738	Regulation of muscle hyperplasia
AIF1	9606.ENSP00000365227	GO Process	GO:0014739	Positive regulation of muscle hyperplasia
AIF1	9606.ENSP00000365227	GO Process	GO:0014744	Positive regulation of muscle adaptation
AIF1	9606.ENSP00000365227	GO Process	GO:0014910	Regulation of smooth muscle cell migration
AIF1	9606.ENSP00000365227	GO Process	GO:0014911	Positive regulation of smooth muscle cell migration
AIF1	9606.ENSP00000365227	GO Process	GO:0014912	Negative regulation of smooth muscle cell migration
AIF1	9606.ENSP00000365227	GO Process	GO:0016043	Cellular component organization
AIF1	9606.ENSP00000365227	GO Process	GO:0016192	Vesicle-mediated transport
AIF1	9606.ENSP00000365227	GO Process	GO:0016601	Rac protein signal transduction
AIF1	9606.ENSP00000365227	GO Process	GO:0019220	Regulation of phosphate metabolic process
AIF1	9606.ENSP00000365227	GO Process	GO:0019222	Regulation of metabolic process
AIF1	9606.ENSP00000365227	GO Process	GO:0021549	Cerebellum development
AIF1	9606.ENSP00000365227	GO Process	GO:0022037	Metencephalon development
AIF1	9606.ENSP00000365227	GO Process	GO:0022407	Regulation of cell-cell adhesion
AIF1	9606.ENSP00000365227	GO Process	GO:0022409	Positive regulation of cell-cell adhesion
AIF1	9606.ENSP00000365227	GO Process	GO:0022607	Cellular component assembly
AIF1	9606.ENSP00000365227	GO Process	GO:0023052	Signaling
AIF1	9606.ENSP00000365227	GO Process	GO:0030029	Actin filament-based process
AIF1	9606.ENSP00000365227	GO Process	GO:0030030	Cell projection organization
AIF1	9606.ENSP00000365227	GO Process	GO:0030031	Cell projection assembly
AIF1	9606.ENSP00000365227	GO Process	GO:0030036	Actin cytoskeleton organization
AIF1	9606.ENSP00000365227	GO Process	GO:0030041	Actin filament polymerization
AIF1	9606.ENSP00000365227	GO Process	GO:0030046	Parallel actin filament bundle assembly
AIF1	9606.ENSP00000365227	GO Process	GO:0030155	Regulation of cell adhesion
AIF1	9606.ENSP00000365227	GO Process	GO:0030334	Regulation of cell migration
AIF1	9606.ENSP00000365227	GO Process	GO:0030335	Positive regulation of cell migration
AIF1	9606.ENSP00000365227	GO Process	GO:0030336	Negative regulation of cell migration
AIF1	9606.ENSP00000365227	GO Process	GO:0030902	Hindbrain development
AIF1	9606.ENSP00000365227	GO Process	GO:0031323	Regulation of cellular metabolic process
AIF1	9606.ENSP00000365227	GO Process	GO:0031325	Positive regulation of cellular metabolic process
AIF1	9606.ENSP00000365227	GO Process	GO:0031326	Regulation of cellular biosynthetic process
AIF1	9606.ENSP00000365227	GO Process	GO:0031328	Positive regulation of cellular biosynthetic process
AIF1	9606.ENSP00000365227	GO Process	GO:0031399	Regulation of protein modification process
AIF1	9606.ENSP00000365227	GO Process	GO:0031401	Positive regulation of protein modification process
AIF1	9606.ENSP00000365227	GO Process	GO:0031529	Ruffle organization
AIF1	9606.ENSP00000365227	GO Process	GO:0031668	Cellular response to extracellular stimulus
AIF1	9606.ENSP00000365227	GO Process	GO:0031960	Response to corticosteroid
AIF1	9606.ENSP00000365227	GO Process	GO:0032101	Regulation of response to external stimulus
AIF1	9606.ENSP00000365227	GO Process	GO:0032102	Negative regulation of response to external stimulus
AIF1	9606.ENSP00000365227	GO Process	GO:0032103	Positive regulation of response to external stimulus
AIF1	9606.ENSP00000365227	GO Process	GO:0032268	Regulation of cellular protein metabolic process
AIF1	9606.ENSP00000365227	GO Process	GO:0032270	Positive regulation of cellular protein metabolic process
AIF1	9606.ENSP00000365227	GO Process	GO:0032501	Multicellular organismal process
AIF1	9606.ENSP00000365227	GO Process	GO:0032502	Developmental process
AIF1	9606.ENSP00000365227	GO Process	GO:0032642	Regulation of chemokine production
AIF1	9606.ENSP00000365227	GO Process	GO:0032675	Regulation of interleukin-6 production
AIF1	9606.ENSP00000365227	GO Process	GO:0032722	Positive regulation of chemokine production
AIF1	9606.ENSP00000365227	GO Process	GO:0032755	Positive regulation of interleukin-6 production
AIF1	9606.ENSP00000365227	GO Process	GO:0032870	Cellular response to hormone stimulus
AIF1	9606.ENSP00000365227	GO Process	GO:0032879	Regulation of localization
AIF1	9606.ENSP00000365227	GO Process	GO:0032944	Regulation of mononuclear cell proliferation
AIF1	9606.ENSP00000365227	GO Process	GO:0032946	Positive regulation of mononuclear cell proliferation
AIF1	9606.ENSP00000365227	GO Process	GO:0033194	Response to hydroperoxide
AIF1	9606.ENSP00000365227	GO Process	GO:0033554	Cellular response to stress
AIF1	9606.ENSP00000365227	GO Process	GO:0033993	Response to lipid
AIF1	9606.ENSP00000365227	GO Process	GO:0034097	Response to cytokine
AIF1	9606.ENSP00000365227	GO Process	GO:0034341	Response to interferon-gamma
AIF1	9606.ENSP00000365227	GO Process	GO:0034599	Cellular response to oxidative stress
AIF1	9606.ENSP00000365227	GO Process	GO:0034622	Cellular protein-containing complex assembly
AIF1	9606.ENSP00000365227	GO Process	GO:0035556	Intracellular signal transduction
AIF1	9606.ENSP00000365227	GO Process	GO:0040012	Regulation of locomotion
AIF1	9606.ENSP00000365227	GO Process	GO:0040013	Negative regulation of locomotion
AIF1	9606.ENSP00000365227	GO Process	GO:0040017	Positive regulation of locomotion
AIF1	9606.ENSP00000365227	GO Process	GO:0042102	Positive regulation of t cell proliferation
AIF1	9606.ENSP00000365227	GO Process	GO:0042116	Macrophage activation
AIF1	9606.ENSP00000365227	GO Process	GO:0042127	Regulation of cell population proliferation
AIF1	9606.ENSP00000365227	GO Process	GO:0042129	Regulation of t cell proliferation
AIF1	9606.ENSP00000365227	GO Process	GO:0042221	Response to chemical
AIF1	9606.ENSP00000365227	GO Process	GO:0042325	Regulation of phosphorylation
AIF1	9606.ENSP00000365227	GO Process	GO:0042327	Positive regulation of phosphorylation
AIF1	9606.ENSP00000365227	GO Process	GO:0042981	Regulation of apoptotic process
AIF1	9606.ENSP00000365227	GO Process	GO:0043066	Negative regulation of apoptotic process
AIF1	9606.ENSP00000365227	GO Process	GO:0043067	Regulation of programmed cell death
AIF1	9606.ENSP00000365227	GO Process	GO:0043069	Negative regulation of programmed cell death
AIF1	9606.ENSP00000365227	GO Process	GO:0043170	Macromolecule metabolic process
AIF1	9606.ENSP00000365227	GO Process	GO:0043207	Response to external biotic stimulus
AIF1	9606.ENSP00000365227	GO Process	GO:0043278	Response to morphine
AIF1	9606.ENSP00000365227	GO Process	GO:0043279	Response to alkaloid
AIF1	9606.ENSP00000365227	GO Process	GO:0043502	Regulation of muscle adaptation
AIF1	9606.ENSP00000365227	GO Process	GO:0043933	Protein-containing complex subunit organization
AIF1	9606.ENSP00000365227	GO Process	GO:0044057	Regulation of system process
AIF1	9606.ENSP00000365227	GO Process	GO:0044085	Cellular component biogenesis
AIF1	9606.ENSP00000365227	GO Process	GO:0044419	Interspecies interaction between organisms
AIF1	9606.ENSP00000365227	GO Process	GO:0045087	Innate immune response
AIF1	9606.ENSP00000365227	GO Process	GO:0045321	Leukocyte activation
AIF1	9606.ENSP00000365227	GO Process	GO:0045428	Regulation of nitric oxide biosynthetic process
AIF1	9606.ENSP00000365227	GO Process	GO:0045429	Positive regulation of nitric oxide biosynthetic process
AIF1	9606.ENSP00000365227	GO Process	GO:0045785	Positive regulation of cell adhesion
AIF1	9606.ENSP00000365227	GO Process	GO:0045787	Positive regulation of cell cycle
AIF1	9606.ENSP00000365227	GO Process	GO:0045931	Positive regulation of mitotic cell cycle
AIF1	9606.ENSP00000365227	GO Process	GO:0045937	Positive regulation of phosphate metabolic process
AIF1	9606.ENSP00000365227	GO Process	GO:0048513	Animal organ development
AIF1	9606.ENSP00000365227	GO Process	GO:0048518	Positive regulation of biological process
AIF1	9606.ENSP00000365227	GO Process	GO:0048519	Negative regulation of biological process
AIF1	9606.ENSP00000365227	GO Process	GO:0048522	Positive regulation of cellular process
AIF1	9606.ENSP00000365227	GO Process	GO:0048523	Negative regulation of cellular process
AIF1	9606.ENSP00000365227	GO Process	GO:0048545	Response to steroid hormone
AIF1	9606.ENSP00000365227	GO Process	GO:0048583	Regulation of response to stimulus
AIF1	9606.ENSP00000365227	GO Process	GO:0048584	Positive regulation of response to stimulus
AIF1	9606.ENSP00000365227	GO Process	GO:0048585	Negative regulation of response to stimulus
AIF1	9606.ENSP00000365227	GO Process	GO:0048660	Regulation of smooth muscle cell proliferation
AIF1	9606.ENSP00000365227	GO Process	GO:0048661	Positive regulation of smooth muscle cell proliferation
AIF1	9606.ENSP00000365227	GO Process	GO:0048662	Negative regulation of smooth muscle cell proliferation
AIF1	9606.ENSP00000365227	GO Process	GO:0048678	Response to axon injury
AIF1	9606.ENSP00000365227	GO Process	GO:0048731	System development
AIF1	9606.ENSP00000365227	GO Process	GO:0048856	Anatomical structure development
AIF1	9606.ENSP00000365227	GO Process	GO:0050670	Regulation of lymphocyte proliferation
AIF1	9606.ENSP00000365227	GO Process	GO:0050671	Positive regulation of lymphocyte proliferation
AIF1	9606.ENSP00000365227	GO Process	GO:0050789	Regulation of biological process
AIF1	9606.ENSP00000365227	GO Process	GO:0050794	Regulation of cellular process
AIF1	9606.ENSP00000365227	GO Process	GO:0050863	Regulation of t cell activation
AIF1	9606.ENSP00000365227	GO Process	GO:0050865	Regulation of cell activation
AIF1	9606.ENSP00000365227	GO Process	GO:0050867	Positive regulation of cell activation
AIF1	9606.ENSP00000365227	GO Process	GO:0050870	Positive regulation of t cell activation
AIF1	9606.ENSP00000365227	GO Process	GO:0050896	Response to stimulus
AIF1	9606.ENSP00000365227	GO Process	GO:0050920	Regulation of chemotaxis
AIF1	9606.ENSP00000365227	GO Process	GO:0050921	Positive regulation of chemotaxis
AIF1	9606.ENSP00000365227	GO Process	GO:0050922	Negative regulation of chemotaxis
AIF1	9606.ENSP00000365227	GO Process	GO:0051017	Actin filament bundle assembly
AIF1	9606.ENSP00000365227	GO Process	GO:0051171	Regulation of nitrogen compound metabolic process
AIF1	9606.ENSP00000365227	GO Process	GO:0051173	Positive regulation of nitrogen compound metabolic process
AIF1	9606.ENSP00000365227	GO Process	GO:0051174	Regulation of phosphorus metabolic process
AIF1	9606.ENSP00000365227	GO Process	GO:0051179	Localization
AIF1	9606.ENSP00000365227	GO Process	GO:0051234	Establishment of localization
AIF1	9606.ENSP00000365227	GO Process	GO:0051239	Regulation of multicellular organismal process
AIF1	9606.ENSP00000365227	GO Process	GO:0051240	Positive regulation of multicellular organismal process
AIF1	9606.ENSP00000365227	GO Process	GO:0051246	Regulation of protein metabolic process
AIF1	9606.ENSP00000365227	GO Process	GO:0051247	Positive regulation of protein metabolic process
AIF1	9606.ENSP00000365227	GO Process	GO:0051249	Regulation of lymphocyte activation
AIF1	9606.ENSP00000365227	GO Process	GO:0051251	Positive regulation of lymphocyte activation
AIF1	9606.ENSP00000365227	GO Process	GO:0051258	Protein polymerization
AIF1	9606.ENSP00000365227	GO Process	GO:0051270	Regulation of cellular component movement
AIF1	9606.ENSP00000365227	GO Process	GO:0051271	Negative regulation of cellular component movement
AIF1	9606.ENSP00000365227	GO Process	GO:0051272	Positive regulation of cellular component movement
AIF1	9606.ENSP00000365227	GO Process	GO:0051384	Response to glucocorticoid
AIF1	9606.ENSP00000365227	GO Process	GO:0051602	Response to electrical stimulus
AIF1	9606.ENSP00000365227	GO Process	GO:0051707	Response to other organism
AIF1	9606.ENSP00000365227	GO Process	GO:0051716	Cellular response to stimulus
AIF1	9606.ENSP00000365227	GO Process	GO:0051726	Regulation of cell cycle
AIF1	9606.ENSP00000365227	GO Process	GO:0051764	Actin crosslink formation
AIF1	9606.ENSP00000365227	GO Process	GO:0060255	Regulation of macromolecule metabolic process
AIF1	9606.ENSP00000365227	GO Process	GO:0060322	Head development
AIF1	9606.ENSP00000365227	GO Process	GO:0060548	Negative regulation of cell death
AIF1	9606.ENSP00000365227	GO Process	GO:0061024	Membrane organization
AIF1	9606.ENSP00000365227	GO Process	GO:0061572	Actin filament bundle organization
AIF1	9606.ENSP00000365227	GO Process	GO:0061900	Glial cell activation
AIF1	9606.ENSP00000365227	GO Process	GO:0062197	Cellular response to chemical stress
AIF1	9606.ENSP00000365227	GO Process	GO:0065003	Protein-containing complex assembly
AIF1	9606.ENSP00000365227	GO Process	GO:0065007	Biological regulation
AIF1	9606.ENSP00000365227	GO Process	GO:0070663	Regulation of leukocyte proliferation
AIF1	9606.ENSP00000365227	GO Process	GO:0070665	Positive regulation of leukocyte proliferation
AIF1	9606.ENSP00000365227	GO Process	GO:0070887	Cellular response to chemical stimulus
AIF1	9606.ENSP00000365227	GO Process	GO:0071310	Cellular response to organic substance
AIF1	9606.ENSP00000365227	GO Process	GO:0071312	Cellular response to alkaloid
AIF1	9606.ENSP00000365227	GO Process	GO:0071315	Cellular response to morphine
AIF1	9606.ENSP00000365227	GO Process	GO:0071317	Cellular response to isoquinoline alkaloid
AIF1	9606.ENSP00000365227	GO Process	GO:0071345	Cellular response to cytokine stimulus
AIF1	9606.ENSP00000365227	GO Process	GO:0071346	Cellular response to interferon-gamma
AIF1	9606.ENSP00000365227	GO Process	GO:0071407	Cellular response to organic cyclic compound
AIF1	9606.ENSP00000365227	GO Process	GO:0071417	Cellular response to organonitrogen compound
AIF1	9606.ENSP00000365227	GO Process	GO:0071447	Cellular response to hydroperoxide
AIF1	9606.ENSP00000365227	GO Process	GO:0071495	Cellular response to endogenous stimulus
AIF1	9606.ENSP00000365227	GO Process	GO:0071496	Cellular response to external stimulus
AIF1	9606.ENSP00000365227	GO Process	GO:0071671	Regulation of smooth muscle cell chemotaxis
AIF1	9606.ENSP00000365227	GO Process	GO:0071672	Negative regulation of smooth muscle cell chemotaxis
AIF1	9606.ENSP00000365227	GO Process	GO:0071673	Positive regulation of smooth muscle cell chemotaxis
AIF1	9606.ENSP00000365227	GO Process	GO:0071675	Regulation of mononuclear cell migration
AIF1	9606.ENSP00000365227	GO Process	GO:0071677	Positive regulation of mononuclear cell migration
AIF1	9606.ENSP00000365227	GO Process	GO:0071704	Organic substance metabolic process
AIF1	9606.ENSP00000365227	GO Process	GO:0071840	Cellular component organization or biogenesis
AIF1	9606.ENSP00000365227	GO Process	GO:0080090	Regulation of primary metabolic process
AIF1	9606.ENSP00000365227	GO Process	GO:0090025	Regulation of monocyte chemotaxis
AIF1	9606.ENSP00000365227	GO Process	GO:0090026	Positive regulation of monocyte chemotaxis
AIF1	9606.ENSP00000365227	GO Process	GO:0090068	Positive regulation of cell cycle process
AIF1	9606.ENSP00000365227	GO Process	GO:0090257	Regulation of muscle system process
AIF1	9606.ENSP00000365227	GO Process	GO:0090270	Regulation of fibroblast growth factor production
AIF1	9606.ENSP00000365227	GO Process	GO:0090271	Positive regulation of fibroblast growth factor production
AIF1	9606.ENSP00000365227	GO Process	GO:0097178	Ruffle assembly
AIF1	9606.ENSP00000365227	GO Process	GO:0097435	Supramolecular fiber organization
AIF1	9606.ENSP00000365227	GO Process	GO:0098542	Defense response to other organism
AIF1	9606.ENSP00000365227	GO Process	GO:0099024	Plasma membrane invagination
AIF1	9606.ENSP00000365227	GO Process	GO:0120031	Plasma membrane bounded cell projection assembly
AIF1	9606.ENSP00000365227	GO Process	GO:0120036	Plasma membrane bounded cell projection organization
AIF1	9606.ENSP00000365227	GO Process	GO:0150076	Neuroinflammatory response
AIF1	9606.ENSP00000365227	GO Process	GO:1900087	Positive regulation of g1/s transition of mitotic cell cycle
AIF1	9606.ENSP00000365227	GO Process	GO:1901698	Response to nitrogen compound
AIF1	9606.ENSP00000365227	GO Process	GO:1901699	Cellular response to nitrogen compound
AIF1	9606.ENSP00000365227	GO Process	GO:1901700	Response to oxygen-containing compound
AIF1	9606.ENSP00000365227	GO Process	GO:1901701	Cellular response to oxygen-containing compound
AIF1	9606.ENSP00000365227	GO Process	GO:1901987	Regulation of cell cycle phase transition
AIF1	9606.ENSP00000365227	GO Process	GO:1901989	Positive regulation of cell cycle phase transition
AIF1	9606.ENSP00000365227	GO Process	GO:1901990	Regulation of mitotic cell cycle phase transition
AIF1	9606.ENSP00000365227	GO Process	GO:1901992	Positive regulation of mitotic cell cycle phase transition
AIF1	9606.ENSP00000365227	GO Process	GO:1902806	Regulation of cell cycle g1/s phase transition
AIF1	9606.ENSP00000365227	GO Process	GO:1902808	Positive regulation of cell cycle g1/s phase transition
AIF1	9606.ENSP00000365227	GO Process	GO:1903037	Regulation of leukocyte cell-cell adhesion
AIF1	9606.ENSP00000365227	GO Process	GO:1903039	Positive regulation of leukocyte cell-cell adhesion
AIF1	9606.ENSP00000365227	GO Process	GO:1903426	Regulation of reactive oxygen species biosynthetic process
AIF1	9606.ENSP00000365227	GO Process	GO:1903428	Positive regulation of reactive oxygen species biosynthetic process
AIF1	9606.ENSP00000365227	GO Process	GO:1904407	Positive regulation of nitric oxide metabolic process
AIF1	9606.ENSP00000365227	GO Process	GO:2000045	Regulation of g1/s transition of mitotic cell cycle
AIF1	9606.ENSP00000365227	GO Process	GO:2000145	Regulation of cell motility
AIF1	9606.ENSP00000365227	GO Process	GO:2000146	Negative regulation of cell motility
AIF1	9606.ENSP00000365227	GO Process	GO:2000147	Positive regulation of cell motility
AIF1	9606.ENSP00000365227	GO Process	GO:2000377	Regulation of reactive oxygen species metabolic process
AIF1	9606.ENSP00000365227	GO Process	GO:2000379	Positive regulation of reactive oxygen species metabolic process
AIF1	9606.ENSP00000365227	GO Process	GO:2000401	Regulation of lymphocyte migration
AIF1	9606.ENSP00000365227	GO Process	GO:2000403	Positive regulation of lymphocyte migration
AIF1	9606.ENSP00000365227	GO Process	GO:2000404	Regulation of t cell migration
AIF1	9606.ENSP00000365227	GO Process	GO:2000406	Positive regulation of t cell migration
AIF1	9606.ENSP00000365227	GO Function	GO:0003779	Actin binding
AIF1	9606.ENSP00000365227	GO Function	GO:0005488	Binding
AIF1	9606.ENSP00000365227	GO Function	GO:0005509	Calcium ion binding
AIF1	9606.ENSP00000365227	GO Function	GO:0005515	Protein binding
AIF1	9606.ENSP00000365227	GO Function	GO:0008092	Cytoskeletal protein binding
AIF1	9606.ENSP00000365227	GO Function	GO:0043167	Ion binding
AIF1	9606.ENSP00000365227	GO Function	GO:0043169	Cation binding
AIF1	9606.ENSP00000365227	GO Function	GO:0044877	Protein-containing complex binding
AIF1	9606.ENSP00000365227	GO Function	GO:0046872	Metal ion binding
AIF1	9606.ENSP00000365227	GO Function	GO:0051015	Actin filament binding
AIF1	9606.ENSP00000365227	GO Component	GO:0001726	Ruffle
AIF1	9606.ENSP00000365227	GO Component	GO:0001891	Phagocytic cup
AIF1	9606.ENSP00000365227	GO Component	GO:0005622	Intracellular
AIF1	9606.ENSP00000365227	GO Component	GO:0005634	Nucleus
AIF1	9606.ENSP00000365227	GO Component	GO:0005737	Cytoplasm
AIF1	9606.ENSP00000365227	GO Component	GO:0005829	Cytosol
AIF1	9606.ENSP00000365227	GO Component	GO:0005856	Cytoskeleton
AIF1	9606.ENSP00000365227	GO Component	GO:0005884	Actin filament
AIF1	9606.ENSP00000365227	GO Component	GO:0005886	Plasma membrane
AIF1	9606.ENSP00000365227	GO Component	GO:0015629	Actin cytoskeleton
AIF1	9606.ENSP00000365227	GO Component	GO:0016020	Membrane
AIF1	9606.ENSP00000365227	GO Component	GO:0030027	Lamellipodium
AIF1	9606.ENSP00000365227	GO Component	GO:0031252	Cell leading edge
AIF1	9606.ENSP00000365227	GO Component	GO:0031253	Cell projection membrane
AIF1	9606.ENSP00000365227	GO Component	GO:0031256	Leading edge membrane
AIF1	9606.ENSP00000365227	GO Component	GO:0032587	Ruffle membrane
AIF1	9606.ENSP00000365227	GO Component	GO:0036477	Somatodendritic compartment
AIF1	9606.ENSP00000365227	GO Component	GO:0042995	Cell projection
AIF1	9606.ENSP00000365227	GO Component	GO:0043025	Neuronal cell body
AIF1	9606.ENSP00000365227	GO Component	GO:0043204	Perikaryon
AIF1	9606.ENSP00000365227	GO Component	GO:0043226	Organelle
AIF1	9606.ENSP00000365227	GO Component	GO:0043227	Membrane-bounded organelle
AIF1	9606.ENSP00000365227	GO Component	GO:0043228	Non-membrane-bounded organelle
AIF1	9606.ENSP00000365227	GO Component	GO:0043229	Intracellular organelle
AIF1	9606.ENSP00000365227	GO Component	GO:0043231	Intracellular membrane-bounded organelle
AIF1	9606.ENSP00000365227	GO Component	GO:0043232	Intracellular non-membrane-bounded organelle
AIF1	9606.ENSP00000365227	GO Component	GO:0044297	Cell body
AIF1	9606.ENSP00000365227	GO Component	GO:0048471	Perinuclear region of cytoplasm
AIF1	9606.ENSP00000365227	GO Component	GO:0071944	Cell periphery
AIF1	9606.ENSP00000365227	GO Component	GO:0098590	Plasma membrane region
AIF1	9606.ENSP00000365227	GO Component	GO:0099080	Supramolecular complex
AIF1	9606.ENSP00000365227	GO Component	GO:0099081	Supramolecular polymer
AIF1	9606.ENSP00000365227	GO Component	GO:0099512	Supramolecular fiber
AIF1	9606.ENSP00000365227	GO Component	GO:0099513	Polymeric cytoskeletal fiber
AIF1	9606.ENSP00000365227	GO Component	GO:0110165	Cellular anatomical entity
AIF1	9606.ENSP00000365227	GO Component	GO:0120025	Plasma membrane bounded cell projection
AIF1	9606.ENSP00000365227	STRING clusters	CL:22988	Mixed, incl. oligodendrocyte specification and differentiation, leading to myelin components for cns, and l-glutamate import across plasma membrane
AIF1	9606.ENSP00000365227	STRING clusters	CL:22990	Mixed, incl. central nervous system myelination, and acute disseminated encephalomyelitis
AIF1	9606.ENSP00000365227	STRING clusters	CL:22991	Mixed, incl. acute disseminated encephalomyelitis, and l-glutamate import across plasma membrane
AIF1	9606.ENSP00000365227	STRING clusters	CL:22993	Mixed, incl. acute disseminated encephalomyelitis, and l-glutamate import across plasma membrane
AIF1	9606.ENSP00000365227	STRING clusters	CL:22995	Acute disseminated encephalomyelitis, and Ectodermal dysplasia 1
AIF1	9606.ENSP00000365227	WikiPathways	WP2431	Spinal cord injury
AIF1	9606.ENSP00000365227	WikiPathways	WP4298	Acute viral myocarditis
AIF1	9606.ENSP00000365227	DISEASES	DOID:0050177	Monogenic disease
AIF1	9606.ENSP00000365227	DISEASES	DOID:0050735	X-linked monogenic disease
AIF1	9606.ENSP00000365227	DISEASES	DOID:0080012	X-linked recessive disease
AIF1	9606.ENSP00000365227	DISEASES	DOID:0111664	Ectodermal dysplasia 1
[truncated: 76,328 more rows]
