# Supplementary material for: Severe, but not moderate asthmatics share blood transcriptomic changes with post-traumatic stress disorder and depression
Source: PLoS One. 2022 Oct 7;17(10):e0275864. doi: 10.1371/journal.pone.0275864 (PMC9543640; doi:10.1371/journal.pone.0275864)
Supplement: S2 Data — (TSV) [file pone.0275864.s003.tsv]

#node	identifier	category	term ID	term description
ABHD15	9606.ENSP00000302657	GO Process	GO:0006629	Lipid metabolic process
ABHD15	9606.ENSP00000302657	GO Process	GO:0008152	Metabolic process
ABHD15	9606.ENSP00000302657	GO Process	GO:0009987	Cellular process
ABHD15	9606.ENSP00000302657	GO Process	GO:0044237	Cellular metabolic process
ABHD15	9606.ENSP00000302657	GO Process	GO:0044238	Primary metabolic process
ABHD15	9606.ENSP00000302657	GO Process	GO:0044255	Cellular lipid metabolic process
ABHD15	9606.ENSP00000302657	GO Process	GO:0071704	Organic substance metabolic process
ABHD15	9606.ENSP00000302657	GO Function	GO:0003824	Catalytic activity
ABHD15	9606.ENSP00000302657	GO Function	GO:0016298	Lipase activity
ABHD15	9606.ENSP00000302657	GO Function	GO:0016787	Hydrolase activity
ABHD15	9606.ENSP00000302657	GO Function	GO:0016788	Hydrolase activity, acting on ester bonds
ABHD15	9606.ENSP00000302657	GO Function	GO:0034338	Short-chain carboxylesterase activity
ABHD15	9606.ENSP00000302657	GO Function	GO:0047372	Acylglycerol lipase activity
ABHD15	9606.ENSP00000302657	GO Function	GO:0052689	Carboxylic ester hydrolase activity
ABHD15	9606.ENSP00000302657	GO Component	GO:0005576	Extracellular region
ABHD15	9606.ENSP00000302657	GO Component	GO:0016020	Membrane
ABHD15	9606.ENSP00000302657	GO Component	GO:0110165	Cellular anatomical entity
ABHD15	9606.ENSP00000302657	STRING clusters	CL:33130	Mixed, incl. alpha/beta hydrolase fold, and small ligand gpcrs
ABHD15	9606.ENSP00000302657	STRING clusters	CL:33131	Mixed, incl. alpha/beta hydrolase fold, and small ligand gpcrs
ABHD15	9606.ENSP00000302657	STRING clusters	CL:33132	Mixed, incl. alpha/beta hydrolase fold, and small ligand gpcrs
ABHD15	9606.ENSP00000302657	STRING clusters	CL:33133	Mixed, incl. serine aminopeptidase, s33, and cannabinoid signaling pathway
ABHD15	9606.ENSP00000302657	STRING clusters	CL:33134	Mixed, incl. serine aminopeptidase, s33, and cannabinoid signaling pathway
ABHD15	9606.ENSP00000302657	STRING clusters	CL:33135	Mixed, incl. serine aminopeptidase, s33, and alpha/beta hydrolase fold
ABHD15	9606.ENSP00000302657	STRING clusters	CL:33136	Mixed, incl. alpha/beta hydrolase fold, and greb1-like
ABHD15	9606.ENSP00000302657	TISSUES	BTO:0000000	Tissues, cell types and enzyme sources
ABHD15	9606.ENSP00000302657	TISSUES	BTO:0000042	Animal
ABHD15	9606.ENSP00000302657	Monarch HPO	EFO:0004302	Anthropometric measurement
ABHD15	9606.ENSP00000302657	Monarch HPO	EFO:0004324	Body weights and measures
ABHD15	9606.ENSP00000302657	Monarch HPO	EFO:0004339	Body height
ABHD15	9606.ENSP00000302657	Monarch HPO	EFO:0004342	Waist circumference
ABHD15	9606.ENSP00000302657	Monarch HPO	EFO:0004343	Waist-hip ratio
ABHD15	9606.ENSP00000302657	Monarch HPO	EFO:0004512	Bone measurement
ABHD15	9606.ENSP00000302657	Monarch HPO	EFO:0005093	Hip circumference
ABHD15	9606.ENSP00000302657	Monarch HPO	EFO:0007788	BMI-adjusted waist-hip ratio
ABHD15	9606.ENSP00000302657	Monarch HPO	EFO:0007789	BMI-adjusted waist circumference
ABHD15	9606.ENSP00000302657	Monarch HPO	EFO:0007861	Body ratio measurement
ABHD15	9606.ENSP00000302657	Monarch HPO	EFO:0008039	BMI-adjusted hip circumference
ABHD15	9606.ENSP00000302657	UniProt Keywords	KW-0378	Hydrolase
ABHD15	9606.ENSP00000302657	UniProt Keywords	KW-0597	Phosphoprotein
ABHD15	9606.ENSP00000302657	UniProt Keywords	KW-0621	Polymorphism
ABHD15	9606.ENSP00000302657	UniProt Keywords	KW-0732	Signal
ABHD15	9606.ENSP00000302657	UniProt Keywords	KW-0964	Secreted
ABHD15	9606.ENSP00000302657	Pfam	PF12146	Serine aminopeptidase, S33
ABHD15	9606.ENSP00000302657	InterPro	IPR022742	Serine aminopeptidase, S33
ABHD15	9606.ENSP00000302657	InterPro	IPR029058	Alpha/Beta hydrolase fold
ACAT1	9606.ENSP00000265838	GO Process	GO:0001655	Urogenital system development
ACAT1	9606.ENSP00000265838	GO Process	GO:0001656	Metanephros development
ACAT1	9606.ENSP00000265838	GO Process	GO:0001822	Kidney development
ACAT1	9606.ENSP00000265838	GO Process	GO:0001889	Liver development
ACAT1	9606.ENSP00000265838	GO Process	GO:0006082	Organic acid metabolic process
ACAT1	9606.ENSP00000265838	GO Process	GO:0006084	acetyl-CoA metabolic process
ACAT1	9606.ENSP00000265838	GO Process	GO:0006085	acetyl-CoA biosynthetic process
ACAT1	9606.ENSP00000265838	GO Process	GO:0006091	Generation of precursor metabolites and energy
ACAT1	9606.ENSP00000265838	GO Process	GO:0006139	Nucleobase-containing compound metabolic process
ACAT1	9606.ENSP00000265838	GO Process	GO:0006163	Purine nucleotide metabolic process
ACAT1	9606.ENSP00000265838	GO Process	GO:0006164	Purine nucleotide biosynthetic process
ACAT1	9606.ENSP00000265838	GO Process	GO:0006195	Purine nucleotide catabolic process
ACAT1	9606.ENSP00000265838	GO Process	GO:0006520	Cellular amino acid metabolic process
ACAT1	9606.ENSP00000265838	GO Process	GO:0006549	Isoleucine metabolic process
ACAT1	9606.ENSP00000265838	GO Process	GO:0006550	Isoleucine catabolic process
ACAT1	9606.ENSP00000265838	GO Process	GO:0006629	Lipid metabolic process
ACAT1	9606.ENSP00000265838	GO Process	GO:0006631	Fatty acid metabolic process
ACAT1	9606.ENSP00000265838	GO Process	GO:0006635	Fatty acid beta-oxidation
ACAT1	9606.ENSP00000265838	GO Process	GO:0006637	acyl-CoA metabolic process
ACAT1	9606.ENSP00000265838	GO Process	GO:0006725	Cellular aromatic compound metabolic process
ACAT1	9606.ENSP00000265838	GO Process	GO:0006753	Nucleoside phosphate metabolic process
ACAT1	9606.ENSP00000265838	GO Process	GO:0006790	Sulfur compound metabolic process
ACAT1	9606.ENSP00000265838	GO Process	GO:0006793	Phosphorus metabolic process
ACAT1	9606.ENSP00000265838	GO Process	GO:0006796	Phosphate-containing compound metabolic process
ACAT1	9606.ENSP00000265838	GO Process	GO:0006807	Nitrogen compound metabolic process
ACAT1	9606.ENSP00000265838	GO Process	GO:0006950	Response to stress
ACAT1	9606.ENSP00000265838	GO Process	GO:0007275	Multicellular organism development
ACAT1	9606.ENSP00000265838	GO Process	GO:0007399	Nervous system development
ACAT1	9606.ENSP00000265838	GO Process	GO:0007417	Central nervous system development
ACAT1	9606.ENSP00000265838	GO Process	GO:0007420	Brain development
ACAT1	9606.ENSP00000265838	GO Process	GO:0008152	Metabolic process
ACAT1	9606.ENSP00000265838	GO Process	GO:0008202	Steroid metabolic process
ACAT1	9606.ENSP00000265838	GO Process	GO:0009056	Catabolic process
ACAT1	9606.ENSP00000265838	GO Process	GO:0009058	Biosynthetic process
ACAT1	9606.ENSP00000265838	GO Process	GO:0009062	Fatty acid catabolic process
ACAT1	9606.ENSP00000265838	GO Process	GO:0009063	Cellular amino acid catabolic process
ACAT1	9606.ENSP00000265838	GO Process	GO:0009081	Branched-chain amino acid metabolic process
ACAT1	9606.ENSP00000265838	GO Process	GO:0009083	Branched-chain amino acid catabolic process
ACAT1	9606.ENSP00000265838	GO Process	GO:0009117	Nucleotide metabolic process
ACAT1	9606.ENSP00000265838	GO Process	GO:0009150	Purine ribonucleotide metabolic process
ACAT1	9606.ENSP00000265838	GO Process	GO:0009152	Purine ribonucleotide biosynthetic process
ACAT1	9606.ENSP00000265838	GO Process	GO:0009154	Purine ribonucleotide catabolic process
ACAT1	9606.ENSP00000265838	GO Process	GO:0009165	Nucleotide biosynthetic process
ACAT1	9606.ENSP00000265838	GO Process	GO:0009166	Nucleotide catabolic process
ACAT1	9606.ENSP00000265838	GO Process	GO:0009259	Ribonucleotide metabolic process
ACAT1	9606.ENSP00000265838	GO Process	GO:0009260	Ribonucleotide biosynthetic process
ACAT1	9606.ENSP00000265838	GO Process	GO:0009261	Ribonucleotide catabolic process
ACAT1	9606.ENSP00000265838	GO Process	GO:0009605	Response to external stimulus
ACAT1	9606.ENSP00000265838	GO Process	GO:0009719	Response to endogenous stimulus
ACAT1	9606.ENSP00000265838	GO Process	GO:0009725	Response to hormone
ACAT1	9606.ENSP00000265838	GO Process	GO:0009888	Tissue development
ACAT1	9606.ENSP00000265838	GO Process	GO:0009987	Cellular process
ACAT1	9606.ENSP00000265838	GO Process	GO:0009991	Response to extracellular stimulus
ACAT1	9606.ENSP00000265838	GO Process	GO:0010033	Response to organic substance
ACAT1	9606.ENSP00000265838	GO Process	GO:0014070	Response to organic cyclic compound
ACAT1	9606.ENSP00000265838	GO Process	GO:0015936	Coenzyme a metabolic process
ACAT1	9606.ENSP00000265838	GO Process	GO:0015937	Coenzyme a biosynthetic process
ACAT1	9606.ENSP00000265838	GO Process	GO:0016042	Lipid catabolic process
ACAT1	9606.ENSP00000265838	GO Process	GO:0016054	Organic acid catabolic process
ACAT1	9606.ENSP00000265838	GO Process	GO:0018130	Heterocycle biosynthetic process
ACAT1	9606.ENSP00000265838	GO Process	GO:0019395	Fatty acid oxidation
ACAT1	9606.ENSP00000265838	GO Process	GO:0019438	Aromatic compound biosynthetic process
ACAT1	9606.ENSP00000265838	GO Process	GO:0019439	Aromatic compound catabolic process
ACAT1	9606.ENSP00000265838	GO Process	GO:0019637	Organophosphate metabolic process
ACAT1	9606.ENSP00000265838	GO Process	GO:0019693	Ribose phosphate metabolic process
ACAT1	9606.ENSP00000265838	GO Process	GO:0019752	Carboxylic acid metabolic process
ACAT1	9606.ENSP00000265838	GO Process	GO:0030258	Lipid modification
ACAT1	9606.ENSP00000265838	GO Process	GO:0031667	Response to nutrient levels
ACAT1	9606.ENSP00000265838	GO Process	GO:0032501	Multicellular organismal process
ACAT1	9606.ENSP00000265838	GO Process	GO:0032502	Developmental process
ACAT1	9606.ENSP00000265838	GO Process	GO:0032787	Monocarboxylic acid metabolic process
ACAT1	9606.ENSP00000265838	GO Process	GO:0033865	Nucleoside bisphosphate metabolic process
ACAT1	9606.ENSP00000265838	GO Process	GO:0033866	Nucleoside bisphosphate biosynthetic process
ACAT1	9606.ENSP00000265838	GO Process	GO:0033869	Nucleoside bisphosphate catabolic process
ACAT1	9606.ENSP00000265838	GO Process	GO:0033875	Ribonucleoside bisphosphate metabolic process
ACAT1	9606.ENSP00000265838	GO Process	GO:0034030	Ribonucleoside bisphosphate biosynthetic process
ACAT1	9606.ENSP00000265838	GO Process	GO:0034031	Ribonucleoside bisphosphate catabolic process
ACAT1	9606.ENSP00000265838	GO Process	GO:0034032	Purine nucleoside bisphosphate metabolic process
ACAT1	9606.ENSP00000265838	GO Process	GO:0034033	Purine nucleoside bisphosphate biosynthetic process
ACAT1	9606.ENSP00000265838	GO Process	GO:0034034	Purine nucleoside bisphosphate catabolic process
ACAT1	9606.ENSP00000265838	GO Process	GO:0034404	Nucleobase-containing small molecule biosynthetic process
ACAT1	9606.ENSP00000265838	GO Process	GO:0034433	Steroid esterification
ACAT1	9606.ENSP00000265838	GO Process	GO:0034434	Sterol esterification
ACAT1	9606.ENSP00000265838	GO Process	GO:0034435	Cholesterol esterification
ACAT1	9606.ENSP00000265838	GO Process	GO:0034440	Lipid oxidation
ACAT1	9606.ENSP00000265838	GO Process	GO:0034641	Cellular nitrogen compound metabolic process
ACAT1	9606.ENSP00000265838	GO Process	GO:0034654	Nucleobase-containing compound biosynthetic process
ACAT1	9606.ENSP00000265838	GO Process	GO:0034655	Nucleobase-containing compound catabolic process
ACAT1	9606.ENSP00000265838	GO Process	GO:0035295	Tube development
ACAT1	9606.ENSP00000265838	GO Process	GO:0035337	fatty-acyl-CoA metabolic process
ACAT1	9606.ENSP00000265838	GO Process	GO:0035383	Thioester metabolic process
ACAT1	9606.ENSP00000265838	GO Process	GO:0035384	Thioester biosynthetic process
ACAT1	9606.ENSP00000265838	GO Process	GO:0042221	Response to chemical
ACAT1	9606.ENSP00000265838	GO Process	GO:0042594	Response to starvation
ACAT1	9606.ENSP00000265838	GO Process	GO:0043436	Oxoacid metabolic process
ACAT1	9606.ENSP00000265838	GO Process	GO:0043603	Cellular amide metabolic process
ACAT1	9606.ENSP00000265838	GO Process	GO:0043604	Amide biosynthetic process
ACAT1	9606.ENSP00000265838	GO Process	GO:0044237	Cellular metabolic process
ACAT1	9606.ENSP00000265838	GO Process	GO:0044238	Primary metabolic process
ACAT1	9606.ENSP00000265838	GO Process	GO:0044242	Cellular lipid catabolic process
ACAT1	9606.ENSP00000265838	GO Process	GO:0044248	Cellular catabolic process
ACAT1	9606.ENSP00000265838	GO Process	GO:0044249	Cellular biosynthetic process
ACAT1	9606.ENSP00000265838	GO Process	GO:0044255	Cellular lipid metabolic process
ACAT1	9606.ENSP00000265838	GO Process	GO:0044270	Cellular nitrogen compound catabolic process
ACAT1	9606.ENSP00000265838	GO Process	GO:0044271	Cellular nitrogen compound biosynthetic process
ACAT1	9606.ENSP00000265838	GO Process	GO:0044272	Sulfur compound biosynthetic process
ACAT1	9606.ENSP00000265838	GO Process	GO:0044273	Sulfur compound catabolic process
ACAT1	9606.ENSP00000265838	GO Process	GO:0044281	Small molecule metabolic process
ACAT1	9606.ENSP00000265838	GO Process	GO:0044282	Small molecule catabolic process
ACAT1	9606.ENSP00000265838	GO Process	GO:0044283	Small molecule biosynthetic process
ACAT1	9606.ENSP00000265838	GO Process	GO:0046356	acetyl-CoA catabolic process
ACAT1	9606.ENSP00000265838	GO Process	GO:0046390	Ribose phosphate biosynthetic process
ACAT1	9606.ENSP00000265838	GO Process	GO:0046395	Carboxylic acid catabolic process
ACAT1	9606.ENSP00000265838	GO Process	GO:0046434	Organophosphate catabolic process
ACAT1	9606.ENSP00000265838	GO Process	GO:0046483	Heterocycle metabolic process
ACAT1	9606.ENSP00000265838	GO Process	GO:0046700	Heterocycle catabolic process
ACAT1	9606.ENSP00000265838	GO Process	GO:0046949	fatty-acyl-CoA biosynthetic process
ACAT1	9606.ENSP00000265838	GO Process	GO:0046950	Cellular ketone body metabolic process
ACAT1	9606.ENSP00000265838	GO Process	GO:0046951	Ketone body biosynthetic process
ACAT1	9606.ENSP00000265838	GO Process	GO:0046952	Ketone body catabolic process
ACAT1	9606.ENSP00000265838	GO Process	GO:0048513	Animal organ development
ACAT1	9606.ENSP00000265838	GO Process	GO:0048731	System development
ACAT1	9606.ENSP00000265838	GO Process	GO:0048732	Gland development
ACAT1	9606.ENSP00000265838	GO Process	GO:0048856	Anatomical structure development
ACAT1	9606.ENSP00000265838	GO Process	GO:0050896	Response to stimulus
ACAT1	9606.ENSP00000265838	GO Process	GO:0055086	Nucleobase-containing small molecule metabolic process
ACAT1	9606.ENSP00000265838	GO Process	GO:0055114	Oxidation-reduction process
ACAT1	9606.ENSP00000265838	GO Process	GO:0060322	Head development
ACAT1	9606.ENSP00000265838	GO Process	GO:0060429	Epithelium development
ACAT1	9606.ENSP00000265838	GO Process	GO:0060612	Adipose tissue development
ACAT1	9606.ENSP00000265838	GO Process	GO:0061008	Hepaticobiliary system development
ACAT1	9606.ENSP00000265838	GO Process	GO:0061326	Renal tubule development
ACAT1	9606.ENSP00000265838	GO Process	GO:0061448	Connective tissue development
ACAT1	9606.ENSP00000265838	GO Process	GO:0071616	acyl-CoA biosynthetic process
ACAT1	9606.ENSP00000265838	GO Process	GO:0071704	Organic substance metabolic process
ACAT1	9606.ENSP00000265838	GO Process	GO:0072001	Renal system development
ACAT1	9606.ENSP00000265838	GO Process	GO:0072006	Nephron development
ACAT1	9606.ENSP00000265838	GO Process	GO:0072009	Nephron epithelium development
ACAT1	9606.ENSP00000265838	GO Process	GO:0072014	Proximal tubule development
ACAT1	9606.ENSP00000265838	GO Process	GO:0072019	Proximal convoluted tubule development
ACAT1	9606.ENSP00000265838	GO Process	GO:0072073	Kidney epithelium development
ACAT1	9606.ENSP00000265838	GO Process	GO:0072080	Nephron tubule development
ACAT1	9606.ENSP00000265838	GO Process	GO:0072170	Metanephric tubule development
ACAT1	9606.ENSP00000265838	GO Process	GO:0072207	Metanephric epithelium development
ACAT1	9606.ENSP00000265838	GO Process	GO:0072229	Metanephric proximal convoluted tubule development
ACAT1	9606.ENSP00000265838	GO Process	GO:0072234	Metanephric nephron tubule development
ACAT1	9606.ENSP00000265838	GO Process	GO:0072237	Metanephric proximal tubule development
ACAT1	9606.ENSP00000265838	GO Process	GO:0072243	Metanephric nephron epithelium development
ACAT1	9606.ENSP00000265838	GO Process	GO:0072329	Monocarboxylic acid catabolic process
ACAT1	9606.ENSP00000265838	GO Process	GO:0072521	Purine-containing compound metabolic process
ACAT1	9606.ENSP00000265838	GO Process	GO:0072522	Purine-containing compound biosynthetic process
ACAT1	9606.ENSP00000265838	GO Process	GO:0072523	Purine-containing compound catabolic process
ACAT1	9606.ENSP00000265838	GO Process	GO:0090407	Organophosphate biosynthetic process
ACAT1	9606.ENSP00000265838	GO Process	GO:1901135	Carbohydrate derivative metabolic process
ACAT1	9606.ENSP00000265838	GO Process	GO:1901136	Carbohydrate derivative catabolic process
ACAT1	9606.ENSP00000265838	GO Process	GO:1901137	Carbohydrate derivative biosynthetic process
ACAT1	9606.ENSP00000265838	GO Process	GO:1901292	Nucleoside phosphate catabolic process
ACAT1	9606.ENSP00000265838	GO Process	GO:1901293	Nucleoside phosphate biosynthetic process
ACAT1	9606.ENSP00000265838	GO Process	GO:1901360	Organic cyclic compound metabolic process
ACAT1	9606.ENSP00000265838	GO Process	GO:1901361	Organic cyclic compound catabolic process
ACAT1	9606.ENSP00000265838	GO Process	GO:1901362	Organic cyclic compound biosynthetic process
ACAT1	9606.ENSP00000265838	GO Process	GO:1901564	Organonitrogen compound metabolic process
ACAT1	9606.ENSP00000265838	GO Process	GO:1901565	Organonitrogen compound catabolic process
ACAT1	9606.ENSP00000265838	GO Process	GO:1901566	Organonitrogen compound biosynthetic process
ACAT1	9606.ENSP00000265838	GO Process	GO:1901568	Fatty acid derivative metabolic process
ACAT1	9606.ENSP00000265838	GO Process	GO:1901569	Fatty acid derivative catabolic process
ACAT1	9606.ENSP00000265838	GO Process	GO:1901570	Fatty acid derivative biosynthetic process
ACAT1	9606.ENSP00000265838	GO Process	GO:1901575	Organic substance catabolic process
ACAT1	9606.ENSP00000265838	GO Process	GO:1901576	Organic substance biosynthetic process
ACAT1	9606.ENSP00000265838	GO Process	GO:1901605	Alpha-amino acid metabolic process
ACAT1	9606.ENSP00000265838	GO Process	GO:1901606	Alpha-amino acid catabolic process
ACAT1	9606.ENSP00000265838	GO Process	GO:1902224	Ketone body metabolic process
ACAT1	9606.ENSP00000265838	GO Process	GO:1902858	propionyl-CoA metabolic process
ACAT1	9606.ENSP00000265838	GO Process	GO:1902860	propionyl-CoA biosynthetic process
ACAT1	9606.ENSP00000265838	GO Function	GO:0003824	Catalytic activity
ACAT1	9606.ENSP00000265838	GO Function	GO:0003985	acetyl-CoA C-acetyltransferase activity
ACAT1	9606.ENSP00000265838	GO Function	GO:0003988	acetyl-CoA C-acyltransferase activity
ACAT1	9606.ENSP00000265838	GO Function	GO:0005488	Binding
ACAT1	9606.ENSP00000265838	GO Function	GO:0005515	Protein binding
ACAT1	9606.ENSP00000265838	GO Function	GO:0016407	Acetyltransferase activity
ACAT1	9606.ENSP00000265838	GO Function	GO:0016408	C-acyltransferase activity
ACAT1	9606.ENSP00000265838	GO Function	GO:0016453	C-acetyltransferase activity
ACAT1	9606.ENSP00000265838	GO Function	GO:0016740	Transferase activity
ACAT1	9606.ENSP00000265838	GO Function	GO:0016746	Transferase activity, transferring acyl groups
ACAT1	9606.ENSP00000265838	GO Function	GO:0016747	Transferase activity, transferring acyl groups other than amino-acyl groups
ACAT1	9606.ENSP00000265838	GO Function	GO:0019899	Enzyme binding
ACAT1	9606.ENSP00000265838	GO Function	GO:0030955	Potassium ion binding
ACAT1	9606.ENSP00000265838	GO Function	GO:0031420	Alkali metal ion binding
ACAT1	9606.ENSP00000265838	GO Function	GO:0042802	Identical protein binding
ACAT1	9606.ENSP00000265838	GO Function	GO:0043167	Ion binding
ACAT1	9606.ENSP00000265838	GO Function	GO:0043169	Cation binding
ACAT1	9606.ENSP00000265838	GO Function	GO:0046872	Metal ion binding
ACAT1	9606.ENSP00000265838	GO Component	GO:0005576	Extracellular region
ACAT1	9606.ENSP00000265838	GO Component	GO:0005615	Extracellular space
ACAT1	9606.ENSP00000265838	GO Component	GO:0005622	Intracellular
ACAT1	9606.ENSP00000265838	GO Component	GO:0005737	Cytoplasm
ACAT1	9606.ENSP00000265838	GO Component	GO:0005739	Mitochondrion
ACAT1	9606.ENSP00000265838	GO Component	GO:0005759	Mitochondrial matrix
ACAT1	9606.ENSP00000265838	GO Component	GO:0031974	Membrane-enclosed lumen
ACAT1	9606.ENSP00000265838	GO Component	GO:0031982	Vesicle
ACAT1	9606.ENSP00000265838	GO Component	GO:0043226	Organelle
ACAT1	9606.ENSP00000265838	GO Component	GO:0043227	Membrane-bounded organelle
ACAT1	9606.ENSP00000265838	GO Component	GO:0043229	Intracellular organelle
ACAT1	9606.ENSP00000265838	GO Component	GO:0043230	Extracellular organelle
ACAT1	9606.ENSP00000265838	GO Component	GO:0043231	Intracellular membrane-bounded organelle
ACAT1	9606.ENSP00000265838	GO Component	GO:0043233	Organelle lumen
ACAT1	9606.ENSP00000265838	GO Component	GO:0070013	Intracellular organelle lumen
ACAT1	9606.ENSP00000265838	GO Component	GO:0070062	Extracellular exosome
ACAT1	9606.ENSP00000265838	GO Component	GO:0110165	Cellular anatomical entity
ACAT1	9606.ENSP00000265838	GO Component	GO:1903561	Extracellular vesicle
ACAT1	9606.ENSP00000265838	STRING clusters	CL:12051	Peroxisome, and Valine, leucine and isoleucine degradation
ACAT1	9606.ENSP00000265838	STRING clusters	CL:12052	Valine, leucine and isoleucine degradation, and Fatty acid metabolism
ACAT1	9606.ENSP00000265838	STRING clusters	CL:12053	Valine, leucine and isoleucine degradation, and Fatty acid metabolism
ACAT1	9606.ENSP00000265838	STRING clusters	CL:12054	Fatty acid metabolism, and Ketone body metabolism
ACAT1	9606.ENSP00000265838	STRING clusters	CL:12057	Fatty acid degradation, and Ketone body metabolism
ACAT1	9606.ENSP00000265838	STRING clusters	CL:12123	Ketone body metabolism
ACAT1	9606.ENSP00000265838	Reactome	HSA-1430728	Metabolism
ACAT1	9606.ENSP00000265838	Reactome	HSA-556833	Metabolism of lipids
ACAT1	9606.ENSP00000265838	Reactome	HSA-70895	Branched-chain amino acid catabolism
ACAT1	9606.ENSP00000265838	Reactome	HSA-71291	Metabolism of amino acids and derivatives
ACAT1	9606.ENSP00000265838	Reactome	HSA-74182	Ketone body metabolism
ACAT1	9606.ENSP00000265838	Reactome	HSA-77108	Utilization of Ketone Bodies
ACAT1	9606.ENSP00000265838	Reactome	HSA-77111	Synthesis of Ketone Bodies
ACAT1	9606.ENSP00000265838	WikiPathways	WP143	Fatty acid beta-oxidation
ACAT1	9606.ENSP00000265838	WikiPathways	WP311	Ketone bodies synthesis and degradation
ACAT1	9606.ENSP00000265838	WikiPathways	WP4190	Mevalonate arm of cholesterol biosynthesis pathway
ACAT1	9606.ENSP00000265838	WikiPathways	WP465	Tryptophan metabolism
ACAT1	9606.ENSP00000265838	WikiPathways	WP4742	Ketogenesis and ketolysis
ACAT1	9606.ENSP00000265838	WikiPathways	WP4846	SARS-CoV-2 and COVID-19 pathway
ACAT1	9606.ENSP00000265838	DISEASES	DOID:0014667	Disease of metabolism
ACAT1	9606.ENSP00000265838	DISEASES	DOID:0050177	Monogenic disease
ACAT1	9606.ENSP00000265838	DISEASES	DOID:0050737	Autosomal recessive disease
ACAT1	9606.ENSP00000265838	DISEASES	DOID:0050739	Autosomal genetic disease
ACAT1	9606.ENSP00000265838	DISEASES	DOID:14723	Beta-ketothiolase deficiency
ACAT1	9606.ENSP00000265838	DISEASES	DOID:4	Disease
ACAT1	9606.ENSP00000265838	DISEASES	DOID:630	Genetic disease
ACAT1	9606.ENSP00000265838	DISEASES	DOID:655	Inherited metabolic disorder
ACAT1	9606.ENSP00000265838	DISEASES	DOID:9252	Amino acid metabolic disorder
ACAT1	9606.ENSP00000265838	TISSUES	BTO:0000000	Tissues, cell types and enzyme sources
ACAT1	9606.ENSP00000265838	TISSUES	BTO:0000042	Animal
ACAT1	9606.ENSP00000265838	TISSUES	BTO:0000088	Cardiovascular system
ACAT1	9606.ENSP00000265838	TISSUES	BTO:0000156	Brown adipose tissue
ACAT1	9606.ENSP00000265838	TISSUES	BTO:0000345	Digestive gland
ACAT1	9606.ENSP00000265838	TISSUES	BTO:0000421	Connective tissue
ACAT1	9606.ENSP00000265838	TISSUES	BTO:0000443	Adipocyte
ACAT1	9606.ENSP00000265838	TISSUES	BTO:0000444	Fat pad
ACAT1	9606.ENSP00000265838	TISSUES	BTO:0000522	Gland
ACAT1	9606.ENSP00000265838	TISSUES	BTO:0000562	Heart
ACAT1	9606.ENSP00000265838	TISSUES	BTO:0000759	Liver
ACAT1	9606.ENSP00000265838	TISSUES	BTO:0000862	Heart ventricle
ACAT1	9606.ENSP00000265838	TISSUES	BTO:0001456	White adipose tissue
ACAT1	9606.ENSP00000265838	TISSUES	BTO:0001487	Adipose tissue
ACAT1	9606.ENSP00000265838	TISSUES	BTO:0001488	Endocrine gland
ACAT1	9606.ENSP00000265838	TISSUES	BTO:0001489	Whole body
ACAT1	9606.ENSP00000265838	TISSUES	BTO:0001491	Viscus
ACAT1	9606.ENSP00000265838	TISSUES	BTO:0001629	Left ventricle
ACAT1	9606.ENSP00000265838	COMPARTMENTS	GOCC:0005622	Intracellular
ACAT1	9606.ENSP00000265838	COMPARTMENTS	GOCC:0005737	Cytoplasm
ACAT1	9606.ENSP00000265838	COMPARTMENTS	GOCC:0005739	Mitochondrion
ACAT1	9606.ENSP00000265838	COMPARTMENTS	GOCC:0005759	Mitochondrial matrix
ACAT1	9606.ENSP00000265838	COMPARTMENTS	GOCC:0031974	Membrane-enclosed lumen
ACAT1	9606.ENSP00000265838	COMPARTMENTS	GOCC:0043226	Organelle
ACAT1	9606.ENSP00000265838	COMPARTMENTS	GOCC:0043227	Membrane-bounded organelle
ACAT1	9606.ENSP00000265838	COMPARTMENTS	GOCC:0043229	Intracellular organelle
ACAT1	9606.ENSP00000265838	COMPARTMENTS	GOCC:0043231	Intracellular membrane-bounded organelle
ACAT1	9606.ENSP00000265838	COMPARTMENTS	GOCC:0043233	Organelle lumen
ACAT1	9606.ENSP00000265838	COMPARTMENTS	GOCC:0070013	Intracellular organelle lumen
ACAT1	9606.ENSP00000265838	COMPARTMENTS	GOCC:0110165	Cellular anatomical entity
ACAT1	9606.ENSP00000265838	Monarch HPO	EFO:0006841	Respiratory disease biomarker
ACAT1	9606.ENSP00000265838	Monarch HPO	EFO:0006843	Infectious disease biomarker
ACAT1	9606.ENSP00000265838	Monarch HPO	EFO:0008409	Susceptibility to scarlet fever measurement
ACAT1	9606.ENSP00000265838	Monarch HPO	EFO:0008422	Susceptibility to infectious disease measurement
ACAT1	9606.ENSP00000265838	Monarch HPO	HP:0000079	Abnormality of the urinary system
ACAT1	9606.ENSP00000265838	Monarch HPO	HP:0000118	Phenotypic abnormality
ACAT1	9606.ENSP00000265838	Monarch HPO	HP:0000707	Abnormality of the nervous system
ACAT1	9606.ENSP00000265838	Monarch HPO	HP:0000708	Behavioral abnormality
ACAT1	9606.ENSP00000265838	Monarch HPO	HP:0000713	Agitation
ACAT1	9606.ENSP00000265838	Monarch HPO	HP:0000741	Apathy
ACAT1	9606.ENSP00000265838	Monarch HPO	HP:0000745	Diminished motivation
ACAT1	9606.ENSP00000265838	Monarch HPO	HP:0000822	Hypertension
ACAT1	9606.ENSP00000265838	Monarch HPO	HP:0000951	Abnormality of the skin
ACAT1	9606.ENSP00000265838	Monarch HPO	HP:0000969	Edema
ACAT1	9606.ENSP00000265838	Monarch HPO	HP:0000980	Pallor
ACAT1	9606.ENSP00000265838	Monarch HPO	HP:0001249	Intellectual disability
ACAT1	9606.ENSP00000265838	Monarch HPO	HP:0001250	Seizure
ACAT1	9606.ENSP00000265838	Monarch HPO	HP:0001251	Ataxia
ACAT1	9606.ENSP00000265838	Monarch HPO	HP:0001252	Hypotonia
ACAT1	9606.ENSP00000265838	Monarch HPO	HP:0001256	Intellectual disability, mild
ACAT1	9606.ENSP00000265838	Monarch HPO	HP:0001257	Spasticity
ACAT1	9606.ENSP00000265838	Monarch HPO	HP:0001259	Coma
ACAT1	9606.ENSP00000265838	Monarch HPO	HP:0001262	Excessive daytime somnolence
ACAT1	9606.ENSP00000265838	Monarch HPO	HP:0001265	Hyporeflexia
ACAT1	9606.ENSP00000265838	Monarch HPO	HP:0001270	Motor delay
ACAT1	9606.ENSP00000265838	Monarch HPO	HP:0001276	Hypertonia
ACAT1	9606.ENSP00000265838	Monarch HPO	HP:0001315	Reduced tendon reflexes
ACAT1	9606.ENSP00000265838	Monarch HPO	HP:0001392	Abnormality of the liver
ACAT1	9606.ENSP00000265838	Monarch HPO	HP:0001438	Abnormal abdomen morphology
ACAT1	9606.ENSP00000265838	Monarch HPO	HP:0001507	Growth abnormality
ACAT1	9606.ENSP00000265838	Monarch HPO	HP:0001574	Abnormality of the integument
ACAT1	9606.ENSP00000265838	Monarch HPO	HP:0001626	Abnormality of the cardiovascular system
ACAT1	9606.ENSP00000265838	Monarch HPO	HP:0001824	Weight loss
ACAT1	9606.ENSP00000265838	Monarch HPO	HP:0001871	Abnormality of blood and blood-forming tissues
ACAT1	9606.ENSP00000265838	Monarch HPO	HP:0001872	Abnormality of thrombocytes
ACAT1	9606.ENSP00000265838	Monarch HPO	HP:0001881	Abnormal leukocyte morphology
ACAT1	9606.ENSP00000265838	Monarch HPO	HP:0001894	Thrombocytosis
ACAT1	9606.ENSP00000265838	Monarch HPO	HP:0001939	Abnormality of metabolism/homeostasis
ACAT1	9606.ENSP00000265838	Monarch HPO	HP:0001941	Acidosis
ACAT1	9606.ENSP00000265838	Monarch HPO	HP:0001942	Metabolic acidosis
ACAT1	9606.ENSP00000265838	Monarch HPO	HP:0001943	Hypoglycemia
ACAT1	9606.ENSP00000265838	Monarch HPO	HP:0001944	Dehydration
ACAT1	9606.ENSP00000265838	Monarch HPO	HP:0001945	Fever
ACAT1	9606.ENSP00000265838	Monarch HPO	HP:0001946	Ketosis
ACAT1	9606.ENSP00000265838	Monarch HPO	HP:0001974	Leukocytosis
ACAT1	9606.ENSP00000265838	Monarch HPO	HP:0001987	Hyperammonemia
ACAT1	9606.ENSP00000265838	Monarch HPO	HP:0001993	Ketoacidosis
ACAT1	9606.ENSP00000265838	Monarch HPO	HP:0002012	Abnormality of the abdominal organs
ACAT1	9606.ENSP00000265838	Monarch HPO	HP:0002013	Vomiting
ACAT1	9606.ENSP00000265838	Monarch HPO	HP:0002014	Diarrhea
ACAT1	9606.ENSP00000265838	Monarch HPO	HP:0002017	Nausea and vomiting
ACAT1	9606.ENSP00000265838	Monarch HPO	HP:0002039	Anorexia
ACAT1	9606.ENSP00000265838	Monarch HPO	HP:0002071	Abnormality of extrapyramidal motor function
ACAT1	9606.ENSP00000265838	Monarch HPO	HP:0002086	Abnormality of the respiratory system
ACAT1	9606.ENSP00000265838	Monarch HPO	HP:0002149	Hyperuricemia
ACAT1	9606.ENSP00000265838	Monarch HPO	HP:0002151	Increased serum lactate
ACAT1	9606.ENSP00000265838	Monarch HPO	HP:0002157	Azotemia
ACAT1	9606.ENSP00000265838	Monarch HPO	HP:0002240	Hepatomegaly
ACAT1	9606.ENSP00000265838	Monarch HPO	HP:0002360	Sleep disturbance
ACAT1	9606.ENSP00000265838	Monarch HPO	HP:0002615	Hypotension
ACAT1	9606.ENSP00000265838	Monarch HPO	HP:0002715	Abnormality of the immune system
ACAT1	9606.ENSP00000265838	Monarch HPO	HP:0002789	Tachypnea
ACAT1	9606.ENSP00000265838	Monarch HPO	HP:0002793	Abnormal pattern of respiration
ACAT1	9606.ENSP00000265838	Monarch HPO	HP:0002919	Ketonuria
ACAT1	9606.ENSP00000265838	Monarch HPO	HP:0003011	Abnormality of the musculature
ACAT1	9606.ENSP00000265838	Monarch HPO	HP:0003074	Hyperglycemia
ACAT1	9606.ENSP00000265838	Monarch HPO	HP:0003110	Abnormality of urine homeostasis
ACAT1	9606.ENSP00000265838	Monarch HPO	HP:0003808	Abnormal muscle tone
ACAT1	9606.ENSP00000265838	Monarch HPO	HP:0004323	Abnormality of body weight
ACAT1	9606.ENSP00000265838	Monarch HPO	HP:0004325	Decreased body weight
ACAT1	9606.ENSP00000265838	Monarch HPO	HP:0004360	Abnormality of acid-base homeostasis
ACAT1	9606.ENSP00000265838	Monarch HPO	HP:0004364	Abnormal circulating nitrogen compound concentration
ACAT1	9606.ENSP00000265838	Monarch HPO	HP:0004370	Abnormality of temperature regulation
ACAT1	9606.ENSP00000265838	Monarch HPO	HP:0004372	Reduced consciousness/confusion
ACAT1	9606.ENSP00000265838	Monarch HPO	HP:0005974	Episodic ketoacidosis
ACAT1	9606.ENSP00000265838	Monarch HPO	HP:0007308	Extrapyramidal dyskinesia
ACAT1	9606.ENSP00000265838	Monarch HPO	HP:0010864	Intellectual disability, severe
ACAT1	9606.ENSP00000265838	Monarch HPO	HP:0010932	Abnormal circulating nucleobase concentration
ACAT1	9606.ENSP00000265838	Monarch HPO	HP:0011014	Abnormal glucose homeostasis
ACAT1	9606.ENSP00000265838	Monarch HPO	HP:0011015	Abnormal blood glucose concentration
ACAT1	9606.ENSP00000265838	Monarch HPO	HP:0011025	Abnormal cardiovascular system physiology
ACAT1	9606.ENSP00000265838	Monarch HPO	HP:0011032	Abnormality of fluid regulation
ACAT1	9606.ENSP00000265838	Monarch HPO	HP:0011121	Abnormality of skin morphology
ACAT1	9606.ENSP00000265838	Monarch HPO	HP:0011277	Abnormality of the urinary system physiology
ACAT1	9606.ENSP00000265838	Monarch HPO	HP:0011442	Abnormal central motor function
ACAT1	9606.ENSP00000265838	Monarch HPO	HP:0011446	Abnormality of higher mental function
ACAT1	9606.ENSP00000265838	Monarch HPO	HP:0011458	Abdominal symptom
ACAT1	9606.ENSP00000265838	Monarch HPO	HP:0011804	Abnormal muscle physiology
ACAT1	9606.ENSP00000265838	Monarch HPO	HP:0011873	Abnormal platelet count
ACAT1	9606.ENSP00000265838	Monarch HPO	HP:0011875	Abnormal platelet morphology
ACAT1	9606.ENSP00000265838	Monarch HPO	HP:0012337	Abnormal homeostasis
ACAT1	9606.ENSP00000265838	Monarch HPO	HP:0012523	Oral aversion
ACAT1	9606.ENSP00000265838	Monarch HPO	HP:0012638	Abnormal nervous system physiology
ACAT1	9606.ENSP00000265838	Monarch HPO	HP:0012705	Abnormal metabolic brain imaging by MRS
ACAT1	9606.ENSP00000265838	Monarch HPO	HP:0012735	Cough
ACAT1	9606.ENSP00000265838	Monarch HPO	HP:0012758	Neurodevelopmental delay
ACAT1	9606.ENSP00000265838	Monarch HPO	HP:0012759	Neurodevelopmental abnormality
ACAT1	9606.ENSP00000265838	Monarch HPO	HP:0025031	Abnormality of the digestive system
ACAT1	9606.ENSP00000265838	Monarch HPO	HP:0025142	Constitutional symptom
ACAT1	9606.ENSP00000265838	Monarch HPO	HP:0030972	Abnormal systemic blood pressure
ACAT1	9606.ENSP00000265838	Monarch HPO	HP:0031826	Abnormal reflex
ACAT1	9606.ENSP00000265838	Monarch HPO	HP:0032263	Increased blood pressure
ACAT1	9606.ENSP00000265838	Monarch HPO	HP:0100022	Abnormality of movement
ACAT1	9606.ENSP00000265838	Monarch HPO	HP:0100543	Cognitive impairment
ACAT1	9606.ENSP00000265838	Monarch HPO	HP:0100660	Dyskinesia
ACAT1	9606.ENSP00000265838	Monarch HPO	HP:0100738	Abnormal eating behavior
ACAT1	9606.ENSP00000265838	Monarch HPO	HP:0100851	Abnormal emotion/affect behavior
ACAT1	9606.ENSP00000265838	Monarch HPO	HP:0410263	Brain imaging abnormality
ACAT1	9606.ENSP00000265838	Monarch HPO	HP:0500001	Body odor
ACAT1	9606.ENSP00000265838	UniProt Keywords	KW-0007	Acetylation
ACAT1	9606.ENSP00000265838	UniProt Keywords	KW-0012	Acyltransferase
ACAT1	9606.ENSP00000265838	UniProt Keywords	KW-0025	Alternative splicing
ACAT1	9606.ENSP00000265838	UniProt Keywords	KW-0225	Disease mutation
ACAT1	9606.ENSP00000265838	UniProt Keywords	KW-0276	Fatty acid metabolism
ACAT1	9606.ENSP00000265838	UniProt Keywords	KW-0443	Lipid metabolism
ACAT1	9606.ENSP00000265838	UniProt Keywords	KW-0479	Metal-binding
ACAT1	9606.ENSP00000265838	UniProt Keywords	KW-0496	Mitochondrion
ACAT1	9606.ENSP00000265838	UniProt Keywords	KW-0621	Polymorphism
ACAT1	9606.ENSP00000265838	UniProt Keywords	KW-0630	Potassium
ACAT1	9606.ENSP00000265838	UniProt Keywords	KW-0808	Transferase
ACAT1	9606.ENSP00000265838	UniProt Keywords	KW-0809	Transit peptide
ACAT1	9606.ENSP00000265838	UniProt Keywords	KW-9995	Disease
ACAT1	9606.ENSP00000265838	Pfam	PF00108	Thiolase, N-terminal domain
ACAT1	9606.ENSP00000265838	Pfam	PF00109	Beta-ketoacyl synthase, N-terminal domain
ACAT1	9606.ENSP00000265838	Pfam	PF02803	Thiolase, C-terminal domain
ACAT1	9606.ENSP00000265838	InterPro	IPR002155	Thiolase
ACAT1	9606.ENSP00000265838	InterPro	IPR016039	Thiolase-like
ACAT1	9606.ENSP00000265838	InterPro	IPR020610	Thiolase, active site
ACAT1	9606.ENSP00000265838	InterPro	IPR020613	Thiolase, conserved site
ACAT1	9606.ENSP00000265838	InterPro	IPR020615	Thiolase, acyl-enzyme intermediate active site
ACAT1	9606.ENSP00000265838	InterPro	IPR020616	Thiolase, N-terminal
ACAT1	9606.ENSP00000265838	InterPro	IPR020617	Thiolase, C-terminal
ACOT9	9606.ENSP00000368605	GO Process	GO:0006139	Nucleobase-containing compound metabolic process
ACOT9	9606.ENSP00000368605	GO Process	GO:0006163	Purine nucleotide metabolic process
ACOT9	9606.ENSP00000368605	GO Process	GO:0006637	acyl-CoA metabolic process
ACOT9	9606.ENSP00000368605	GO Process	GO:0006725	Cellular aromatic compound metabolic process
ACOT9	9606.ENSP00000368605	GO Process	GO:0006753	Nucleoside phosphate metabolic process
ACOT9	9606.ENSP00000368605	GO Process	GO:0006790	Sulfur compound metabolic process
ACOT9	9606.ENSP00000368605	GO Process	GO:0006793	Phosphorus metabolic process
ACOT9	9606.ENSP00000368605	GO Process	GO:0006796	Phosphate-containing compound metabolic process
ACOT9	9606.ENSP00000368605	GO Process	GO:0006807	Nitrogen compound metabolic process
ACOT9	9606.ENSP00000368605	GO Process	GO:0008152	Metabolic process
ACOT9	9606.ENSP00000368605	GO Process	GO:0009117	Nucleotide metabolic process
ACOT9	9606.ENSP00000368605	GO Process	GO:0009150	Purine ribonucleotide metabolic process
ACOT9	9606.ENSP00000368605	GO Process	GO:0009259	Ribonucleotide metabolic process
ACOT9	9606.ENSP00000368605	GO Process	GO:0009987	Cellular process
ACOT9	9606.ENSP00000368605	GO Process	GO:0019637	Organophosphate metabolic process
ACOT9	9606.ENSP00000368605	GO Process	GO:0019693	Ribose phosphate metabolic process
ACOT9	9606.ENSP00000368605	GO Process	GO:0033865	Nucleoside bisphosphate metabolic process
ACOT9	9606.ENSP00000368605	GO Process	GO:0033875	Ribonucleoside bisphosphate metabolic process
ACOT9	9606.ENSP00000368605	GO Process	GO:0034032	Purine nucleoside bisphosphate metabolic process
ACOT9	9606.ENSP00000368605	GO Process	GO:0034641	Cellular nitrogen compound metabolic process
ACOT9	9606.ENSP00000368605	GO Process	GO:0035383	Thioester metabolic process
ACOT9	9606.ENSP00000368605	GO Process	GO:0043603	Cellular amide metabolic process
ACOT9	9606.ENSP00000368605	GO Process	GO:0044237	Cellular metabolic process
ACOT9	9606.ENSP00000368605	GO Process	GO:0044238	Primary metabolic process
ACOT9	9606.ENSP00000368605	GO Process	GO:0044281	Small molecule metabolic process
ACOT9	9606.ENSP00000368605	GO Process	GO:0046483	Heterocycle metabolic process
ACOT9	9606.ENSP00000368605	GO Process	GO:0055086	Nucleobase-containing small molecule metabolic process
ACOT9	9606.ENSP00000368605	GO Process	GO:0071704	Organic substance metabolic process
ACOT9	9606.ENSP00000368605	GO Process	GO:0072521	Purine-containing compound metabolic process
ACOT9	9606.ENSP00000368605	GO Process	GO:1901135	Carbohydrate derivative metabolic process
ACOT9	9606.ENSP00000368605	GO Process	GO:1901360	Organic cyclic compound metabolic process
ACOT9	9606.ENSP00000368605	GO Process	GO:1901564	Organonitrogen compound metabolic process
ACOT9	9606.ENSP00000368605	GO Function	GO:0003824	Catalytic activity
ACOT9	9606.ENSP00000368605	GO Function	GO:0003986	acetyl-CoA hydrolase activity
ACOT9	9606.ENSP00000368605	GO Function	GO:0016289	CoA hydrolase activity
ACOT9	9606.ENSP00000368605	GO Function	GO:0016787	Hydrolase activity
ACOT9	9606.ENSP00000368605	GO Function	GO:0016788	Hydrolase activity, acting on ester bonds
ACOT9	9606.ENSP00000368605	GO Function	GO:0016790	Thiolester hydrolase activity
ACOT9	9606.ENSP00000368605	GO Function	GO:0047617	acyl-CoA hydrolase activity
ACOT9	9606.ENSP00000368605	GO Function	GO:0052689	Carboxylic ester hydrolase activity
ACOT9	9606.ENSP00000368605	GO Component	GO:0005622	Intracellular
ACOT9	9606.ENSP00000368605	GO Component	GO:0005737	Cytoplasm
ACOT9	9606.ENSP00000368605	GO Component	GO:0005739	Mitochondrion
ACOT9	9606.ENSP00000368605	GO Component	GO:0005759	Mitochondrial matrix
ACOT9	9606.ENSP00000368605	GO Component	GO:0031974	Membrane-enclosed lumen
ACOT9	9606.ENSP00000368605	GO Component	GO:0043226	Organelle
ACOT9	9606.ENSP00000368605	GO Component	GO:0043227	Membrane-bounded organelle
ACOT9	9606.ENSP00000368605	GO Component	GO:0043229	Intracellular organelle
ACOT9	9606.ENSP00000368605	GO Component	GO:0043231	Intracellular membrane-bounded organelle
ACOT9	9606.ENSP00000368605	GO Component	GO:0043233	Organelle lumen
ACOT9	9606.ENSP00000368605	GO Component	GO:0070013	Intracellular organelle lumen
ACOT9	9606.ENSP00000368605	GO Component	GO:0110165	Cellular anatomical entity
ACOT9	9606.ENSP00000368605	STRING clusters	CL:15506	Mixed, incl. mitochondrial calcium ion transmembrane transport, and acyl-coa hydrolase activity
ACOT9	9606.ENSP00000368605	STRING clusters	CL:15507	Mixed, incl. mitochondrial calcium ion transmembrane transport, and thioesterase domain
ACOT9	9606.ENSP00000368605	STRING clusters	CL:15508	Mixed, incl. calcium import into the mitochondrion, and thioesterase domain
ACOT9	9606.ENSP00000368605	Reactome	HSA-1430728	Metabolism
ACOT9	9606.ENSP00000368605	Reactome	HSA-556833	Metabolism of lipids
ACOT9	9606.ENSP00000368605	Reactome	HSA-77289	Mitochondrial Fatty Acid Beta-Oxidation
ACOT9	9606.ENSP00000368605	Reactome	HSA-8978868	Fatty acid metabolism
ACOT9	9606.ENSP00000368605	WikiPathways	WP3888	VEGFA-VEGFR2 signaling pathway
ACOT9	9606.ENSP00000368605	WikiPathways	WP4545	Oxysterols derived from cholesterol
ACOT9	9606.ENSP00000368605	WikiPathways	WP5064	7-oxo-C and 7-beta-HC pathways
ACOT9	9606.ENSP00000368605	TISSUES	BTO:0000000	Tissues, cell types and enzyme sources
ACOT9	9606.ENSP00000368605	TISSUES	BTO:0000042	Animal
ACOT9	9606.ENSP00000368605	COMPARTMENTS	GOCC:0005622	Intracellular
ACOT9	9606.ENSP00000368605	COMPARTMENTS	GOCC:0005737	Cytoplasm
ACOT9	9606.ENSP00000368605	COMPARTMENTS	GOCC:0005739	Mitochondrion
ACOT9	9606.ENSP00000368605	COMPARTMENTS	GOCC:0043226	Organelle
ACOT9	9606.ENSP00000368605	COMPARTMENTS	GOCC:0043227	Membrane-bounded organelle
ACOT9	9606.ENSP00000368605	COMPARTMENTS	GOCC:0043229	Intracellular organelle
ACOT9	9606.ENSP00000368605	COMPARTMENTS	GOCC:0043231	Intracellular membrane-bounded organelle
ACOT9	9606.ENSP00000368605	COMPARTMENTS	GOCC:0110165	Cellular anatomical entity
ACOT9	9606.ENSP00000368605	UniProt Keywords	KW-0007	Acetylation
ACOT9	9606.ENSP00000368605	UniProt Keywords	KW-0025	Alternative splicing
ACOT9	9606.ENSP00000368605	UniProt Keywords	KW-0378	Hydrolase
ACOT9	9606.ENSP00000368605	UniProt Keywords	KW-0496	Mitochondrion
ACOT9	9606.ENSP00000368605	UniProt Keywords	KW-0621	Polymorphism
ACOT9	9606.ENSP00000368605	UniProt Keywords	KW-0677	Repeat
ACOT9	9606.ENSP00000368605	UniProt Keywords	KW-0719	Serine esterase
ACOT9	9606.ENSP00000368605	UniProt Keywords	KW-0809	Transit peptide
ACOT9	9606.ENSP00000368605	Pfam	PF03061	Thioesterase superfamily
ACOT9	9606.ENSP00000368605	InterPro	IPR006683	Thioesterase domain
ACOT9	9606.ENSP00000368605	InterPro	IPR029069	HotDog domain superfamily
ACOT9	9606.ENSP00000368605	InterPro	IPR033120	Hotdog acyl-CoA thioesterase (ACOT)-type domain
ACOX3	9606.ENSP00000348775	GO Process	GO:0006082	Organic acid metabolic process
ACOX3	9606.ENSP00000348775	GO Process	GO:0006605	Protein targeting
ACOX3	9606.ENSP00000348775	GO Process	GO:0006625	Protein targeting to peroxisome
ACOX3	9606.ENSP00000348775	GO Process	GO:0006629	Lipid metabolic process
ACOX3	9606.ENSP00000348775	GO Process	GO:0006631	Fatty acid metabolic process
ACOX3	9606.ENSP00000348775	GO Process	GO:0006635	Fatty acid beta-oxidation
ACOX3	9606.ENSP00000348775	GO Process	GO:0006810	Transport
ACOX3	9606.ENSP00000348775	GO Process	GO:0006886	Intracellular protein transport
ACOX3	9606.ENSP00000348775	GO Process	GO:0006996	Organelle organization
ACOX3	9606.ENSP00000348775	GO Process	GO:0007031	Peroxisome organization
ACOX3	9606.ENSP00000348775	GO Process	GO:0008104	Protein localization
ACOX3	9606.ENSP00000348775	GO Process	GO:0008152	Metabolic process
ACOX3	9606.ENSP00000348775	GO Process	GO:0009056	Catabolic process
ACOX3	9606.ENSP00000348775	GO Process	GO:0009062	Fatty acid catabolic process
ACOX3	9606.ENSP00000348775	GO Process	GO:0009987	Cellular process
ACOX3	9606.ENSP00000348775	GO Process	GO:0015031	Protein transport
ACOX3	9606.ENSP00000348775	GO Process	GO:0015833	Peptide transport
ACOX3	9606.ENSP00000348775	GO Process	GO:0016042	Lipid catabolic process
ACOX3	9606.ENSP00000348775	GO Process	GO:0016043	Cellular component organization
ACOX3	9606.ENSP00000348775	GO Process	GO:0016054	Organic acid catabolic process
ACOX3	9606.ENSP00000348775	GO Process	GO:0019395	Fatty acid oxidation
ACOX3	9606.ENSP00000348775	GO Process	GO:0019752	Carboxylic acid metabolic process
ACOX3	9606.ENSP00000348775	GO Process	GO:0030258	Lipid modification
ACOX3	9606.ENSP00000348775	GO Process	GO:0032787	Monocarboxylic acid metabolic process
ACOX3	9606.ENSP00000348775	GO Process	GO:0033036	Macromolecule localization
ACOX3	9606.ENSP00000348775	GO Process	GO:0033365	Protein localization to organelle
ACOX3	9606.ENSP00000348775	GO Process	GO:0033540	Fatty acid beta-oxidation using acyl-coa oxidase
ACOX3	9606.ENSP00000348775	GO Process	GO:0034440	Lipid oxidation
ACOX3	9606.ENSP00000348775	GO Process	GO:0034613	Cellular protein localization
ACOX3	9606.ENSP00000348775	GO Process	GO:0042592	Homeostatic process
ACOX3	9606.ENSP00000348775	GO Process	GO:0042886	Amide transport
ACOX3	9606.ENSP00000348775	GO Process	GO:0043436	Oxoacid metabolic process
ACOX3	9606.ENSP00000348775	GO Process	GO:0043574	Peroxisomal transport
ACOX3	9606.ENSP00000348775	GO Process	GO:0044237	Cellular metabolic process
ACOX3	9606.ENSP00000348775	GO Process	GO:0044238	Primary metabolic process
ACOX3	9606.ENSP00000348775	GO Process	GO:0044242	Cellular lipid catabolic process
ACOX3	9606.ENSP00000348775	GO Process	GO:0044248	Cellular catabolic process
ACOX3	9606.ENSP00000348775	GO Process	GO:0044255	Cellular lipid metabolic process
ACOX3	9606.ENSP00000348775	GO Process	GO:0044281	Small molecule metabolic process
ACOX3	9606.ENSP00000348775	GO Process	GO:0044282	Small molecule catabolic process
ACOX3	9606.ENSP00000348775	GO Process	GO:0045184	Establishment of protein localization
ACOX3	9606.ENSP00000348775	GO Process	GO:0046395	Carboxylic acid catabolic process
ACOX3	9606.ENSP00000348775	GO Process	GO:0046907	Intracellular transport
ACOX3	9606.ENSP00000348775	GO Process	GO:0048878	Chemical homeostasis
ACOX3	9606.ENSP00000348775	GO Process	GO:0051179	Localization
ACOX3	9606.ENSP00000348775	GO Process	GO:0051234	Establishment of localization
ACOX3	9606.ENSP00000348775	GO Process	GO:0051641	Cellular localization
ACOX3	9606.ENSP00000348775	GO Process	GO:0051649	Establishment of localization in cell
ACOX3	9606.ENSP00000348775	GO Process	GO:0055088	Lipid homeostasis
ACOX3	9606.ENSP00000348775	GO Process	GO:0055114	Oxidation-reduction process
ACOX3	9606.ENSP00000348775	GO Process	GO:0065007	Biological regulation
ACOX3	9606.ENSP00000348775	GO Process	GO:0065008	Regulation of biological quality
ACOX3	9606.ENSP00000348775	GO Process	GO:0070727	Cellular macromolecule localization
ACOX3	9606.ENSP00000348775	GO Process	GO:0071702	Organic substance transport
ACOX3	9606.ENSP00000348775	GO Process	GO:0071704	Organic substance metabolic process
ACOX3	9606.ENSP00000348775	GO Process	GO:0071705	Nitrogen compound transport
ACOX3	9606.ENSP00000348775	GO Process	GO:0071840	Cellular component organization or biogenesis
ACOX3	9606.ENSP00000348775	GO Process	GO:0072329	Monocarboxylic acid catabolic process
ACOX3	9606.ENSP00000348775	GO Process	GO:0072594	Establishment of protein localization to organelle
ACOX3	9606.ENSP00000348775	GO Process	GO:0072662	Protein localization to peroxisome
ACOX3	9606.ENSP00000348775	GO Process	GO:0072663	Establishment of protein localization to peroxisome
ACOX3	9606.ENSP00000348775	GO Process	GO:1901575	Organic substance catabolic process
ACOX3	9606.ENSP00000348775	GO Function	GO:0000166	Nucleotide binding
ACOX3	9606.ENSP00000348775	GO Function	GO:0003824	Catalytic activity
ACOX3	9606.ENSP00000348775	GO Function	GO:0003997	acyl-CoA oxidase activity
ACOX3	9606.ENSP00000348775	GO Function	GO:0005488	Binding
ACOX3	9606.ENSP00000348775	GO Function	GO:0005504	Fatty acid binding
ACOX3	9606.ENSP00000348775	GO Function	GO:0008289	Lipid binding
ACOX3	9606.ENSP00000348775	GO Function	GO:0016402	pristanoyl-CoA oxidase activity
ACOX3	9606.ENSP00000348775	GO Function	GO:0016491	Oxidoreductase activity
ACOX3	9606.ENSP00000348775	GO Function	GO:0016627	Oxidoreductase activity, acting on the ch-ch group of donors
ACOX3	9606.ENSP00000348775	GO Function	GO:0016634	Oxidoreductase activity, acting on the ch-ch group of donors, oxygen as acceptor
ACOX3	9606.ENSP00000348775	GO Function	GO:0031406	Carboxylic acid binding
ACOX3	9606.ENSP00000348775	GO Function	GO:0033293	Monocarboxylic acid binding
ACOX3	9606.ENSP00000348775	GO Function	GO:0036094	Small molecule binding
ACOX3	9606.ENSP00000348775	GO Function	GO:0043167	Ion binding
ACOX3	9606.ENSP00000348775	GO Function	GO:0043168	Anion binding
ACOX3	9606.ENSP00000348775	GO Function	GO:0043177	Organic acid binding
ACOX3	9606.ENSP00000348775	GO Function	GO:0050660	Flavin adenine dinucleotide binding
ACOX3	9606.ENSP00000348775	GO Function	GO:0071949	FAD binding
ACOX3	9606.ENSP00000348775	GO Function	GO:0097159	Organic cyclic compound binding
ACOX3	9606.ENSP00000348775	GO Function	GO:1901265	Nucleoside phosphate binding
ACOX3	9606.ENSP00000348775	GO Function	GO:1901363	Heterocyclic compound binding
ACOX3	9606.ENSP00000348775	GO Component	GO:0005622	Intracellular
ACOX3	9606.ENSP00000348775	GO Component	GO:0005737	Cytoplasm
ACOX3	9606.ENSP00000348775	GO Component	GO:0005777	Peroxisome
ACOX3	9606.ENSP00000348775	GO Component	GO:0005782	Peroxisomal matrix
ACOX3	9606.ENSP00000348775	GO Component	GO:0005829	Cytosol
ACOX3	9606.ENSP00000348775	GO Component	GO:0016020	Membrane
ACOX3	9606.ENSP00000348775	GO Component	GO:0031907	Microbody lumen
ACOX3	9606.ENSP00000348775	GO Component	GO:0031974	Membrane-enclosed lumen
ACOX3	9606.ENSP00000348775	GO Component	GO:0042579	Microbody
ACOX3	9606.ENSP00000348775	GO Component	GO:0043226	Organelle
ACOX3	9606.ENSP00000348775	GO Component	GO:0043227	Membrane-bounded organelle
ACOX3	9606.ENSP00000348775	GO Component	GO:0043229	Intracellular organelle
ACOX3	9606.ENSP00000348775	GO Component	GO:0043231	Intracellular membrane-bounded organelle
ACOX3	9606.ENSP00000348775	GO Component	GO:0043233	Organelle lumen
ACOX3	9606.ENSP00000348775	GO Component	GO:0070013	Intracellular organelle lumen
ACOX3	9606.ENSP00000348775	GO Component	GO:0110165	Cellular anatomical entity
ACOX3	9606.ENSP00000348775	STRING clusters	CL:12051	Peroxisome, and Valine, leucine and isoleucine degradation
ACOX3	9606.ENSP00000348775	STRING clusters	CL:12223	Peroxisomal transport, and class i peroxisomal membrane protein import
ACOX3	9606.ENSP00000348775	STRING clusters	CL:12224	Microbody lumen
ACOX3	9606.ENSP00000348775	STRING clusters	CL:12227	Peroxisomal lipid metabolism, and microbody lumen
ACOX3	9606.ENSP00000348775	STRING clusters	CL:12230	Peroxisomal lipid metabolism, and microbody lumen
ACOX3	9606.ENSP00000348775	STRING clusters	CL:12233	Mixed, incl. beta-oxidation of pristanoyl-coa, and fmn-dependent dehydrogenase
ACOX3	9606.ENSP00000348775	STRING clusters	CL:12235	Beta-oxidation of pristanoyl-CoA, and sarcosine oxidase activity
ACOX3	9606.ENSP00000348775	Reactome	HSA-1430728	Metabolism
ACOX3	9606.ENSP00000348775	Reactome	HSA-389887	Beta-oxidation of pristanoyl-CoA
ACOX3	9606.ENSP00000348775	Reactome	HSA-390918	Peroxisomal lipid metabolism
ACOX3	9606.ENSP00000348775	Reactome	HSA-556833	Metabolism of lipids
ACOX3	9606.ENSP00000348775	Reactome	HSA-8978868	Fatty acid metabolism
ACOX3	9606.ENSP00000348775	Reactome	HSA-9033241	Peroxisomal protein import
ACOX3	9606.ENSP00000348775	Reactome	HSA-9609507	Protein localization
ACOX3	9606.ENSP00000348775	WikiPathways	WP3942	PPAR signaling pathway
ACOX3	9606.ENSP00000348775	WikiPathways	WP4719	Eicosanoid metabolism via cyclooxygenases (COX)
ACOX3	9606.ENSP00000348775	WikiPathways	WP4721	Eicosanoid metabolism via lipooxygenases (LOX)
ACOX3	9606.ENSP00000348775	WikiPathways	WP4723	Omega-3 / omega-6 fatty acid synthesis
ACOX3	9606.ENSP00000348775	TISSUES	BTO:0000000	Tissues, cell types and enzyme sources
ACOX3	9606.ENSP00000348775	TISSUES	BTO:0000042	Animal
ACOX3	9606.ENSP00000348775	COMPARTMENTS	GOCC:0005622	Intracellular
ACOX3	9606.ENSP00000348775	COMPARTMENTS	GOCC:0005737	Cytoplasm
ACOX3	9606.ENSP00000348775	COMPARTMENTS	GOCC:0005777	Peroxisome
ACOX3	9606.ENSP00000348775	COMPARTMENTS	GOCC:0005782	Peroxisomal matrix
ACOX3	9606.ENSP00000348775	COMPARTMENTS	GOCC:0031907	Microbody lumen
ACOX3	9606.ENSP00000348775	COMPARTMENTS	GOCC:0031974	Membrane-enclosed lumen
ACOX3	9606.ENSP00000348775	COMPARTMENTS	GOCC:0042579	Microbody
ACOX3	9606.ENSP00000348775	COMPARTMENTS	GOCC:0043226	Organelle
ACOX3	9606.ENSP00000348775	COMPARTMENTS	GOCC:0043227	Membrane-bounded organelle
ACOX3	9606.ENSP00000348775	COMPARTMENTS	GOCC:0043229	Intracellular organelle
ACOX3	9606.ENSP00000348775	COMPARTMENTS	GOCC:0043231	Intracellular membrane-bounded organelle
ACOX3	9606.ENSP00000348775	COMPARTMENTS	GOCC:0043233	Organelle lumen
ACOX3	9606.ENSP00000348775	COMPARTMENTS	GOCC:0070013	Intracellular organelle lumen
ACOX3	9606.ENSP00000348775	COMPARTMENTS	GOCC:0110165	Cellular anatomical entity
ACOX3	9606.ENSP00000348775	Monarch HPO	BFO:0000016	Disposition
ACOX3	9606.ENSP00000348775	Monarch HPO	EFO:0000319	Cardiovascular disease
ACOX3	9606.ENSP00000348775	Monarch HPO	EFO:0000408	Disease
ACOX3	9606.ENSP00000348775	Monarch HPO	EFO:0004264	Vascular disease
ACOX3	9606.ENSP00000348775	Monarch HPO	EFO:0009552	Hemorrhoid
ACOX3	9606.ENSP00000348775	Monarch HPO	MONDO:0004634	Vein disorder
ACOX3	9606.ENSP00000348775	Monarch HPO	MONDO:0004869	Pelvic varices
ACOX3	9606.ENSP00000348775	Monarch HPO	MONDO:0008638	Varicose disease
ACOX3	9606.ENSP00000348775	UniProt Keywords	KW-0007	Acetylation
ACOX3	9606.ENSP00000348775	UniProt Keywords	KW-0025	Alternative splicing
ACOX3	9606.ENSP00000348775	UniProt Keywords	KW-0274	FAD
ACOX3	9606.ENSP00000348775	UniProt Keywords	KW-0276	Fatty acid metabolism
ACOX3	9606.ENSP00000348775	UniProt Keywords	KW-0285	Flavoprotein
ACOX3	9606.ENSP00000348775	UniProt Keywords	KW-0443	Lipid metabolism
ACOX3	9606.ENSP00000348775	UniProt Keywords	KW-0560	Oxidoreductase
ACOX3	9606.ENSP00000348775	UniProt Keywords	KW-0576	Peroxisome
ACOX3	9606.ENSP00000348775	UniProt Keywords	KW-0597	Phosphoprotein
ACOX3	9606.ENSP00000348775	UniProt Keywords	KW-0621	Polymorphism
ACOX3	9606.ENSP00000348775	Pfam	PF00441	Acyl-CoA dehydrogenase, C-terminal domain
ACOX3	9606.ENSP00000348775	Pfam	PF01756	Acyl-CoA oxidase
ACOX3	9606.ENSP00000348775	Pfam	PF02770	Acyl-CoA dehydrogenase, middle domain
ACOX3	9606.ENSP00000348775	InterPro	IPR002655	Acyl-CoA oxidase, C-terminal
ACOX3	9606.ENSP00000348775	InterPro	IPR006091	Acyl-CoA oxidase/dehydrogenase, central domain
ACOX3	9606.ENSP00000348775	InterPro	IPR009100	Acyl-CoA dehydrogenase/oxidase, N-terminal and middle domain superfamily
ACOX3	9606.ENSP00000348775	InterPro	IPR012258	Acyl-CoA oxidase
ACOX3	9606.ENSP00000348775	InterPro	IPR034171	Peroxisomal acyl-coenzyme A oxidase
ACOX3	9606.ENSP00000348775	InterPro	IPR036250	Acyl-CoA dehydrogenase-like, C-terminal
ADH5	9606.ENSP00000296412	GO Process	GO:0001523	Retinoid metabolic process
ADH5	9606.ENSP00000296412	GO Process	GO:0002237	Response to molecule of bacterial origin
ADH5	9606.ENSP00000296412	GO Process	GO:0003008	System process
ADH5	9606.ENSP00000296412	GO Process	GO:0003013	Circulatory system process
ADH5	9606.ENSP00000296412	GO Process	GO:0003016	Respiratory system process
ADH5	9606.ENSP00000296412	GO Process	GO:0006066	Alcohol metabolic process
ADH5	9606.ENSP00000296412	GO Process	GO:0006067	Ethanol metabolic process
ADH5	9606.ENSP00000296412	GO Process	GO:0006069	Ethanol oxidation
ADH5	9606.ENSP00000296412	GO Process	GO:0006081	Cellular aldehyde metabolic process
ADH5	9606.ENSP00000296412	GO Process	GO:0006082	Organic acid metabolic process
ADH5	9606.ENSP00000296412	GO Process	GO:0006091	Generation of precursor metabolites and energy
ADH5	9606.ENSP00000296412	GO Process	GO:0006464	Cellular protein modification process
ADH5	9606.ENSP00000296412	GO Process	GO:0006629	Lipid metabolic process
ADH5	9606.ENSP00000296412	GO Process	GO:0006631	Fatty acid metabolic process
ADH5	9606.ENSP00000296412	GO Process	GO:0006720	Isoprenoid metabolic process
ADH5	9606.ENSP00000296412	GO Process	GO:0006721	Terpenoid metabolic process
ADH5	9606.ENSP00000296412	GO Process	GO:0006807	Nitrogen compound metabolic process
ADH5	9606.ENSP00000296412	GO Process	GO:0006950	Response to stress
ADH5	9606.ENSP00000296412	GO Process	GO:0007585	Respiratory gaseous exchange by respiratory system
ADH5	9606.ENSP00000296412	GO Process	GO:0008015	Blood circulation
ADH5	9606.ENSP00000296412	GO Process	GO:0008152	Metabolic process
ADH5	9606.ENSP00000296412	GO Process	GO:0008217	Regulation of blood pressure
ADH5	9606.ENSP00000296412	GO Process	GO:0009056	Catabolic process
ADH5	9606.ENSP00000296412	GO Process	GO:0009605	Response to external stimulus
ADH5	9606.ENSP00000296412	GO Process	GO:0009607	Response to biotic stimulus
ADH5	9606.ENSP00000296412	GO Process	GO:0009617	Response to bacterium
ADH5	9606.ENSP00000296412	GO Process	GO:0009636	Response to toxic substance
ADH5	9606.ENSP00000296412	GO Process	GO:0009987	Cellular process
ADH5	9606.ENSP00000296412	GO Process	GO:0010033	Response to organic substance
ADH5	9606.ENSP00000296412	GO Process	GO:0010430	Fatty acid omega-oxidation
ADH5	9606.ENSP00000296412	GO Process	GO:0016101	Diterpenoid metabolic process
ADH5	9606.ENSP00000296412	GO Process	GO:0017014	Protein nitrosylation
ADH5	9606.ENSP00000296412	GO Process	GO:0018119	Peptidyl-cysteine s-nitrosylation
ADH5	9606.ENSP00000296412	GO Process	GO:0018193	Peptidyl-amino acid modification
ADH5	9606.ENSP00000296412	GO Process	GO:0018198	Peptidyl-cysteine modification
ADH5	9606.ENSP00000296412	GO Process	GO:0019395	Fatty acid oxidation
ADH5	9606.ENSP00000296412	GO Process	GO:0019538	Protein metabolic process
ADH5	9606.ENSP00000296412	GO Process	GO:0019752	Carboxylic acid metabolic process
ADH5	9606.ENSP00000296412	GO Process	GO:0022900	Electron transport chain
ADH5	9606.ENSP00000296412	GO Process	GO:0030258	Lipid modification
ADH5	9606.ENSP00000296412	GO Process	GO:0032496	Response to lipopolysaccharide
ADH5	9606.ENSP00000296412	GO Process	GO:0032501	Multicellular organismal process
ADH5	9606.ENSP00000296412	GO Process	GO:0032787	Monocarboxylic acid metabolic process
ADH5	9606.ENSP00000296412	GO Process	GO:0033993	Response to lipid
ADH5	9606.ENSP00000296412	GO Process	GO:0034308	Primary alcohol metabolic process
ADH5	9606.ENSP00000296412	GO Process	GO:0034440	Lipid oxidation
ADH5	9606.ENSP00000296412	GO Process	GO:0036211	Protein modification process
ADH5	9606.ENSP00000296412	GO Process	GO:0042221	Response to chemical
ADH5	9606.ENSP00000296412	GO Process	GO:0043170	Macromolecule metabolic process
ADH5	9606.ENSP00000296412	GO Process	GO:0043207	Response to external biotic stimulus
ADH5	9606.ENSP00000296412	GO Process	GO:0043412	Macromolecule modification
ADH5	9606.ENSP00000296412	GO Process	GO:0043436	Oxoacid metabolic process
ADH5	9606.ENSP00000296412	GO Process	GO:0044237	Cellular metabolic process
ADH5	9606.ENSP00000296412	GO Process	GO:0044238	Primary metabolic process
ADH5	9606.ENSP00000296412	GO Process	GO:0044248	Cellular catabolic process
ADH5	9606.ENSP00000296412	GO Process	GO:0044255	Cellular lipid metabolic process
ADH5	9606.ENSP00000296412	GO Process	GO:0044260	Cellular macromolecule metabolic process
ADH5	9606.ENSP00000296412	GO Process	GO:0044267	Cellular protein metabolic process
ADH5	9606.ENSP00000296412	GO Process	GO:0044281	Small molecule metabolic process
ADH5	9606.ENSP00000296412	GO Process	GO:0044282	Small molecule catabolic process
ADH5	9606.ENSP00000296412	GO Process	GO:0044419	Interspecies interaction between organisms
ADH5	9606.ENSP00000296412	GO Process	GO:0045777	Positive regulation of blood pressure
ADH5	9606.ENSP00000296412	GO Process	GO:0046185	Aldehyde catabolic process
ADH5	9606.ENSP00000296412	GO Process	GO:0046292	Formaldehyde metabolic process
ADH5	9606.ENSP00000296412	GO Process	GO:0046294	Formaldehyde catabolic process
ADH5	9606.ENSP00000296412	GO Process	GO:0050896	Response to stimulus
ADH5	9606.ENSP00000296412	GO Process	GO:0051409	Response to nitrosative stress
ADH5	9606.ENSP00000296412	GO Process	GO:0051707	Response to other organism
ADH5	9606.ENSP00000296412	GO Process	GO:0051716	Cellular response to stimulus
ADH5	9606.ENSP00000296412	GO Process	GO:0051775	Response to redox state
ADH5	9606.ENSP00000296412	GO Process	GO:0055114	Oxidation-reduction process
ADH5	9606.ENSP00000296412	GO Process	GO:0065007	Biological regulation
ADH5	9606.ENSP00000296412	GO Process	GO:0065008	Regulation of biological quality
ADH5	9606.ENSP00000296412	GO Process	GO:0070887	Cellular response to chemical stimulus
ADH5	9606.ENSP00000296412	GO Process	GO:0071704	Organic substance metabolic process
ADH5	9606.ENSP00000296412	GO Process	GO:0097237	Cellular response to toxic substance
ADH5	9606.ENSP00000296412	GO Process	GO:0098754	Detoxification
ADH5	9606.ENSP00000296412	GO Process	GO:0110095	Cellular detoxification of aldehyde
ADH5	9606.ENSP00000296412	GO Process	GO:0110096	Cellular response to aldehyde
ADH5	9606.ENSP00000296412	GO Process	GO:1901564	Organonitrogen compound metabolic process
ADH5	9606.ENSP00000296412	GO Process	GO:1901575	Organic substance catabolic process
ADH5	9606.ENSP00000296412	GO Process	GO:1901615	Organic hydroxy compound metabolic process
ADH5	9606.ENSP00000296412	GO Process	GO:1901700	Response to oxygen-containing compound
ADH5	9606.ENSP00000296412	GO Process	GO:1901701	Cellular response to oxygen-containing compound
ADH5	9606.ENSP00000296412	GO Process	GO:1990748	Cellular detoxification
ADH5	9606.ENSP00000296412	GO Function	GO:0003824	Catalytic activity
ADH5	9606.ENSP00000296412	GO Function	GO:0004022	Alcohol dehydrogenase (nad+) activity
ADH5	9606.ENSP00000296412	GO Function	GO:0004024	Alcohol dehydrogenase activity, zinc-dependent
ADH5	9606.ENSP00000296412	GO Function	GO:0004029	Aldehyde dehydrogenase (nad+) activity
ADH5	9606.ENSP00000296412	GO Function	GO:0004030	Aldehyde dehydrogenase [nad(p)+] activity
ADH5	9606.ENSP00000296412	GO Function	GO:0005488	Binding
ADH5	9606.ENSP00000296412	GO Function	GO:0005504	Fatty acid binding
ADH5	9606.ENSP00000296412	GO Function	GO:0005515	Protein binding
ADH5	9606.ENSP00000296412	GO Function	GO:0008270	Zinc ion binding
ADH5	9606.ENSP00000296412	GO Function	GO:0008289	Lipid binding
ADH5	9606.ENSP00000296412	GO Function	GO:0009055	Electron transfer activity
ADH5	9606.ENSP00000296412	GO Function	GO:0016491	Oxidoreductase activity
ADH5	9606.ENSP00000296412	GO Function	GO:0016614	Oxidoreductase activity, acting on ch-oh group of donors
ADH5	9606.ENSP00000296412	GO Function	GO:0016616	Oxidoreductase activity, acting on the ch-oh group of donors, nad or nadp as acceptor
ADH5	9606.ENSP00000296412	GO Function	GO:0016620	Oxidoreductase activity, acting on the aldehyde or oxo group of donors, nad or nadp as acceptor
ADH5	9606.ENSP00000296412	GO Function	GO:0016903	Oxidoreductase activity, acting on the aldehyde or oxo group of donors
ADH5	9606.ENSP00000296412	GO Function	GO:0018455	Alcohol dehydrogenase [nad(p)+] activity
ADH5	9606.ENSP00000296412	GO Function	GO:0018467	Formaldehyde dehydrogenase activity
ADH5	9606.ENSP00000296412	GO Function	GO:0031406	Carboxylic acid binding
ADH5	9606.ENSP00000296412	GO Function	GO:0033293	Monocarboxylic acid binding
ADH5	9606.ENSP00000296412	GO Function	GO:0036094	Small molecule binding
ADH5	9606.ENSP00000296412	GO Function	GO:0042802	Identical protein binding
ADH5	9606.ENSP00000296412	GO Function	GO:0043167	Ion binding
ADH5	9606.ENSP00000296412	GO Function	GO:0043168	Anion binding
ADH5	9606.ENSP00000296412	GO Function	GO:0043169	Cation binding
ADH5	9606.ENSP00000296412	GO Function	GO:0043177	Organic acid binding
ADH5	9606.ENSP00000296412	GO Function	GO:0046872	Metal ion binding
ADH5	9606.ENSP00000296412	GO Function	GO:0046914	Transition metal ion binding
ADH5	9606.ENSP00000296412	GO Function	GO:0051903	S-(hydroxymethyl)glutathione dehydrogenase activity
ADH5	9606.ENSP00000296412	GO Component	GO:0005576	Extracellular region
ADH5	9606.ENSP00000296412	GO Component	GO:0005615	Extracellular space
ADH5	9606.ENSP00000296412	GO Component	GO:0005622	Intracellular
ADH5	9606.ENSP00000296412	GO Component	GO:0005737	Cytoplasm
ADH5	9606.ENSP00000296412	GO Component	GO:0005739	Mitochondrion
ADH5	9606.ENSP00000296412	GO Component	GO:0005829	Cytosol
ADH5	9606.ENSP00000296412	GO Component	GO:0031982	Vesicle
ADH5	9606.ENSP00000296412	GO Component	GO:0043226	Organelle
ADH5	9606.ENSP00000296412	GO Component	GO:0043227	Membrane-bounded organelle
ADH5	9606.ENSP00000296412	GO Component	GO:0043229	Intracellular organelle
ADH5	9606.ENSP00000296412	GO Component	GO:0043230	Extracellular organelle
ADH5	9606.ENSP00000296412	GO Component	GO:0043231	Intracellular membrane-bounded organelle
ADH5	9606.ENSP00000296412	GO Component	GO:0070062	Extracellular exosome
ADH5	9606.ENSP00000296412	GO Component	GO:0110165	Cellular anatomical entity
ADH5	9606.ENSP00000296412	GO Component	GO:1903561	Extracellular vesicle
ADH5	9606.ENSP00000296412	STRING clusters	CL:12695	Mixed, incl. retinol metabolism, and steroid hormone biosynthesis
ADH5	9606.ENSP00000296412	STRING clusters	CL:12696	Mixed, incl. retinol metabolism, and steroid hormone biosynthesis
ADH5	9606.ENSP00000296412	STRING clusters	CL:12697	Mixed, incl. retinol metabolism, and steroid hormone biosynthesis
ADH5	9606.ENSP00000296412	STRING clusters	CL:12698	Mixed, incl. retinol metabolism, and steroid hormone biosynthesis
ADH5	9606.ENSP00000296412	STRING clusters	CL:12908	Retinol metabolic process, and tyrosine metabolism
ADH5	9606.ENSP00000296412	STRING clusters	CL:12960	Tyrosine metabolism, and Fluoroacetic acid toxicity
ADH5	9606.ENSP00000296412	STRING clusters	CL:13000	Formaldehyde catabolic process, and glyoxalase i
ADH5	9606.ENSP00000296412	Reactome	HSA-1430728	Metabolism
ADH5	9606.ENSP00000296412	Reactome	HSA-211859	Biological oxidations
ADH5	9606.ENSP00000296412	Reactome	HSA-211945	Phase I - Functionalization of compounds
ADH5	9606.ENSP00000296412	Reactome	HSA-71384	Ethanol oxidation
ADH5	9606.ENSP00000296412	WikiPathways	WP1589	Folate-alcohol and cancer pathway hypotheses
ADH5	9606.ENSP00000296412	WikiPathways	WP3925	Amino acid metabolism
ADH5	9606.ENSP00000296412	TISSUES	BTO:0000000	Tissues, cell types and enzyme sources
ADH5	9606.ENSP00000296412	TISSUES	BTO:0000042	Animal
ADH5	9606.ENSP00000296412	TISSUES	BTO:0000081	Reproductive system
ADH5	9606.ENSP00000296412	TISSUES	BTO:0000083	Female reproductive system
ADH5	9606.ENSP00000296412	TISSUES	BTO:0000142	Brain
ADH5	9606.ENSP00000296412	TISSUES	BTO:0000227	Central nervous system
ADH5	9606.ENSP00000296412	TISSUES	BTO:0000282	Head
ADH5	9606.ENSP00000296412	TISSUES	BTO:0000345	Digestive gland
ADH5	9606.ENSP00000296412	TISSUES	BTO:0000522	Gland
ADH5	9606.ENSP00000296412	TISSUES	BTO:0000759	Liver
ADH5	9606.ENSP00000296412	TISSUES	BTO:0001484	Nervous system
ADH5	9606.ENSP00000296412	TISSUES	BTO:0001488	Endocrine gland
ADH5	9606.ENSP00000296412	TISSUES	BTO:0001489	Whole body
ADH5	9606.ENSP00000296412	TISSUES	BTO:0001491	Viscus
ADH5	9606.ENSP00000296412	TISSUES	BTO:0001522	B-lymphocyte cell line
ADH5	9606.ENSP00000296412	TISSUES	BTO:0003091	Urogenital system
ADH5	9606.ENSP00000296412	Monarch HPO	EFO:0004503	Hematological measurement
ADH5	9606.ENSP00000296412	Monarch HPO	EFO:0004512	Bone measurement
ADH5	9606.ENSP00000296412	Monarch HPO	EFO:0004533	Alkaline phosphatase measurement
ADH5	9606.ENSP00000296412	Monarch HPO	EFO:0004582	Liver enzyme measurement
ADH5	9606.ENSP00000296412	Monarch HPO	EFO:0004627	IGF-1 measurement
ADH5	9606.ENSP00000296412	Monarch HPO	EFO:0004730	Hormone measurement
ADH5	9606.ENSP00000296412	Monarch HPO	EFO:0004747	Protein measurement
ADH5	9606.ENSP00000296412	Monarch HPO	EFO:0004908	Testosterone measurement
ADH5	9606.ENSP00000296412	Monarch HPO	EFO:0005036	Platelet measurement
ADH5	9606.ENSP00000296412	Monarch HPO	EFO:0005127	Cancer biomarker measurement
ADH5	9606.ENSP00000296412	Monarch HPO	EFO:0007878	Alcohol consumption measurement
ADH5	9606.ENSP00000296412	Monarch HPO	EFO:0007985	Platelet crit
ADH5	9606.ENSP00000296412	Monarch HPO	EFO:0011008	Sex hormone measurement
ADH5	9606.ENSP00000296412	Monarch HPO	HP:0000008	Abnormal morphology of female internal genitalia
ADH5	9606.ENSP00000296412	Monarch HPO	HP:0000013	Hypoplasia of the uterus
ADH5	9606.ENSP00000296412	Monarch HPO	HP:0000078	Abnormality of the genital system
ADH5	9606.ENSP00000296412	Monarch HPO	HP:0000118	Phenotypic abnormality
ADH5	9606.ENSP00000296412	Monarch HPO	HP:0000130	Abnormality of the uterus
ADH5	9606.ENSP00000296412	Monarch HPO	HP:0000152	Abnormality of head or neck
ADH5	9606.ENSP00000296412	Monarch HPO	HP:0000234	Abnormality of the head
ADH5	9606.ENSP00000296412	Monarch HPO	HP:0000252	Microcephaly
ADH5	9606.ENSP00000296412	Monarch HPO	HP:0000268	Dolichocephaly
ADH5	9606.ENSP00000296412	Monarch HPO	HP:0000271	Abnormality of the face
ADH5	9606.ENSP00000296412	Monarch HPO	HP:0000315	Abnormality of the orbital region
ADH5	9606.ENSP00000296412	Monarch HPO	HP:0000492	Abnormal eyelid morphology
ADH5	9606.ENSP00000296412	Monarch HPO	HP:0000506	Telecanthus
ADH5	9606.ENSP00000296412	Monarch HPO	HP:0000707	Abnormality of the nervous system
ADH5	9606.ENSP00000296412	Monarch HPO	HP:0000708	Behavioral abnormality
ADH5	9606.ENSP00000296412	Monarch HPO	HP:0000729	Autistic behavior
ADH5	9606.ENSP00000296412	Monarch HPO	HP:0000736	Short attention span
ADH5	9606.ENSP00000296412	Monarch HPO	HP:0000752	Hyperactivity
ADH5	9606.ENSP00000296412	Monarch HPO	HP:0000818	Abnormality of the endocrine system
ADH5	9606.ENSP00000296412	Monarch HPO	HP:0000834	Abnormality of the adrenal glands
ADH5	9606.ENSP00000296412	Monarch HPO	HP:0000835	Adrenal hypoplasia
ADH5	9606.ENSP00000296412	Monarch HPO	HP:0000924	Abnormality of the skeletal system
ADH5	9606.ENSP00000296412	Monarch HPO	HP:0000929	Abnormal skull morphology
ADH5	9606.ENSP00000296412	Monarch HPO	HP:0000951	Abnormality of the skin
ADH5	9606.ENSP00000296412	Monarch HPO	HP:0000953	Hyperpigmentation of the skin
ADH5	9606.ENSP00000296412	Monarch HPO	HP:0001000	Abnormality of skin pigmentation
ADH5	9606.ENSP00000296412	Monarch HPO	HP:0001167	Abnormality of finger
ADH5	9606.ENSP00000296412	Monarch HPO	HP:0001172	Abnormal thumb morphology
ADH5	9606.ENSP00000296412	Monarch HPO	HP:0001249	Intellectual disability
ADH5	9606.ENSP00000296412	Monarch HPO	HP:0001507	Growth abnormality
ADH5	9606.ENSP00000296412	Monarch HPO	HP:0001508	Failure to thrive
ADH5	9606.ENSP00000296412	Monarch HPO	HP:0001510	Growth delay
ADH5	9606.ENSP00000296412	Monarch HPO	HP:0001574	Abnormality of the integument
ADH5	9606.ENSP00000296412	Monarch HPO	HP:0001626	Abnormality of the cardiovascular system
ADH5	9606.ENSP00000296412	Monarch HPO	HP:0001871	Abnormality of blood and blood-forming tissues
ADH5	9606.ENSP00000296412	Monarch HPO	HP:0001873	Thrombocytopenia
ADH5	9606.ENSP00000296412	Monarch HPO	HP:0001877	Abnormal erythrocyte morphology
ADH5	9606.ENSP00000296412	Monarch HPO	HP:0001881	Abnormal leukocyte morphology
ADH5	9606.ENSP00000296412	Monarch HPO	HP:0001882	Leukopenia
ADH5	9606.ENSP00000296412	Monarch HPO	HP:0001903	Anemia
ADH5	9606.ENSP00000296412	Monarch HPO	HP:0001909	Leukemia
ADH5	9606.ENSP00000296412	Monarch HPO	HP:0002011	Morphological central nervous system abnormality
ADH5	9606.ENSP00000296412	Monarch HPO	HP:0002376	Developmental regression
ADH5	9606.ENSP00000296412	Monarch HPO	HP:0002488	Acute leukemia
ADH5	9606.ENSP00000296412	Monarch HPO	HP:0002597	Abnormality of the vasculature
ADH5	9606.ENSP00000296412	Monarch HPO	HP:0002624	Abnormal venous morphology
ADH5	9606.ENSP00000296412	Monarch HPO	HP:0002664	Neoplasm
ADH5	9606.ENSP00000296412	Monarch HPO	HP:0002715	Abnormality of the immune system
ADH5	9606.ENSP00000296412	Monarch HPO	HP:0002817	Abnormality of the upper limb
ADH5	9606.ENSP00000296412	Monarch HPO	HP:0002863	Myelodysplasia
ADH5	9606.ENSP00000296412	Monarch HPO	HP:0004322	Short stature
ADH5	9606.ENSP00000296412	Monarch HPO	HP:0004323	Abnormality of body weight
ADH5	9606.ENSP00000296412	Monarch HPO	HP:0004325	Decreased body weight
ADH5	9606.ENSP00000296412	Monarch HPO	HP:0004377	Hematological neoplasm
ADH5	9606.ENSP00000296412	Monarch HPO	HP:0004808	Acute myeloid leukemia
ADH5	9606.ENSP00000296412	Monarch HPO	HP:0005301	Persistent left superior vena cava
ADH5	9606.ENSP00000296412	Monarch HPO	HP:0005345	Abnormal vena cava morphology
ADH5	9606.ENSP00000296412	Monarch HPO	HP:0005528	Bone marrow hypocellularity
ADH5	9606.ENSP00000296412	Monarch HPO	HP:0005561	Abnormality of bone marrow cell morphology
ADH5	9606.ENSP00000296412	Monarch HPO	HP:0007018	Attention deficit hyperactivity disorder
ADH5	9606.ENSP00000296412	Monarch HPO	HP:0008684	Aplasia/hypoplasia of the uterus
ADH5	9606.ENSP00000296412	Monarch HPO	HP:0011121	Abnormality of skin morphology
ADH5	9606.ENSP00000296412	Monarch HPO	HP:0011297	Abnormal digit morphology
ADH5	9606.ENSP00000296412	Monarch HPO	HP:0011446	Abnormality of higher mental function
ADH5	9606.ENSP00000296412	Monarch HPO	HP:0011732	Abnormality of adrenal morphology
ADH5	9606.ENSP00000296412	Monarch HPO	HP:0011793	Neoplasm by anatomical site
ADH5	9606.ENSP00000296412	Monarch HPO	HP:0011842	Abnormal skeletal morphology
ADH5	9606.ENSP00000296412	Monarch HPO	HP:0011893	Abnormal leukocyte count
ADH5	9606.ENSP00000296412	Monarch HPO	HP:0012145	Abnormality of multiple cell lineages in the bone marrow
ADH5	9606.ENSP00000296412	Monarch HPO	HP:0012443	Abnormality of brain morphology
ADH5	9606.ENSP00000296412	Monarch HPO	HP:0012638	Abnormal nervous system physiology
ADH5	9606.ENSP00000296412	Monarch HPO	HP:0012759	Neurodevelopmental abnormality
ADH5	9606.ENSP00000296412	Monarch HPO	HP:0025015	Abnormal vascular morphology
ADH5	9606.ENSP00000296412	Monarch HPO	HP:0025575	Abnormal superior vena cava morphology
ADH5	9606.ENSP00000296412	Monarch HPO	HP:0030669	Abnormal ocular adnexa morphology
ADH5	9606.ENSP00000296412	Monarch HPO	HP:0030680	Abnormality of cardiovascular system morphology
ADH5	9606.ENSP00000296412	Monarch HPO	HP:0030962	Abnormal morphology of the great vessels
ADH5	9606.ENSP00000296412	Monarch HPO	HP:0031071	Abnormal endocrine morphology
ADH5	9606.ENSP00000296412	Monarch HPO	HP:0032039	Abnormality of the ocular adnexa
ADH5	9606.ENSP00000296412	Monarch HPO	HP:0032524	Long thumb
ADH5	9606.ENSP00000296412	Monarch HPO	HP:0033044	Motor regression
ADH5	9606.ENSP00000296412	Monarch HPO	HP:0033353	Abnormal blood vessel morphology
ADH5	9606.ENSP00000296412	Monarch HPO	HP:0040064	Abnormality of limbs
ADH5	9606.ENSP00000296412	Monarch HPO	HP:0100543	Cognitive impairment
ADH5	9606.ENSP00000296412	UniProt Keywords	KW-0007	Acetylation
ADH5	9606.ENSP00000296412	UniProt Keywords	KW-0479	Metal-binding
ADH5	9606.ENSP00000296412	UniProt Keywords	KW-0520	NAD
ADH5	9606.ENSP00000296412	UniProt Keywords	KW-0560	Oxidoreductase
ADH5	9606.ENSP00000296412	UniProt Keywords	KW-0597	Phosphoprotein
ADH5	9606.ENSP00000296412	UniProt Keywords	KW-0621	Polymorphism
ADH5	9606.ENSP00000296412	UniProt Keywords	KW-0862	Zinc
ADH5	9606.ENSP00000296412	UniProt Keywords	KW-0963	Cytoplasm
ADH5	9606.ENSP00000296412	Pfam	PF00107	Zinc-binding dehydrogenase
ADH5	9606.ENSP00000296412	Pfam	PF08240	Alcohol dehydrogenase GroES-like domain
ADH5	9606.ENSP00000296412	InterPro	IPR002328	Alcohol dehydrogenase, zinc-type, conserved site
ADH5	9606.ENSP00000296412	InterPro	IPR011032	GroES-like superfamily
ADH5	9606.ENSP00000296412	InterPro	IPR013149	Alcohol dehydrogenase, C-terminal
ADH5	9606.ENSP00000296412	InterPro	IPR013154	Alcohol dehydrogenase, N-terminal
ADH5	9606.ENSP00000296412	InterPro	IPR014183	Alcohol dehydrogenase class III
ADH5	9606.ENSP00000296412	InterPro	IPR036291	NAD(P)-binding domain superfamily
AES	9606.ENSP00000221561	GO Process	GO:0000122	Negative regulation of transcription by rna polymerase ii
AES	9606.ENSP00000221561	GO Process	GO:0001501	Skeletal system development
AES	9606.ENSP00000221561	GO Process	GO:0006355	Regulation of transcription, dna-templated
AES	9606.ENSP00000221561	GO Process	GO:0006357	Regulation of transcription by rna polymerase ii
AES	9606.ENSP00000221561	GO Process	GO:0007154	Cell communication
AES	9606.ENSP00000221561	GO Process	GO:0007165	Signal transduction
AES	9606.ENSP00000221561	GO Process	GO:0007166	Cell surface receptor signaling pathway
AES	9606.ENSP00000221561	GO Process	GO:0007267	Cell-cell signaling
AES	9606.ENSP00000221561	GO Process	GO:0007275	Multicellular organism development
AES	9606.ENSP00000221561	GO Process	GO:0009605	Response to external stimulus
AES	9606.ENSP00000221561	GO Process	GO:0009653	Anatomical structure morphogenesis
AES	9606.ENSP00000221561	GO Process	GO:0009887	Animal organ morphogenesis
AES	9606.ENSP00000221561	GO Process	GO:0009889	Regulation of biosynthetic process
AES	9606.ENSP00000221561	GO Process	GO:0009890	Negative regulation of biosynthetic process
AES	9606.ENSP00000221561	GO Process	GO:0009892	Negative regulation of metabolic process
AES	9606.ENSP00000221561	GO Process	GO:0009966	Regulation of signal transduction
AES	9606.ENSP00000221561	GO Process	GO:0009968	Negative regulation of signal transduction
AES	9606.ENSP00000221561	GO Process	GO:0009987	Cellular process
AES	9606.ENSP00000221561	GO Process	GO:0009991	Response to extracellular stimulus
AES	9606.ENSP00000221561	GO Process	GO:0010033	Response to organic substance
AES	9606.ENSP00000221561	GO Process	GO:0010468	Regulation of gene expression
AES	9606.ENSP00000221561	GO Process	GO:0010556	Regulation of macromolecule biosynthetic process
AES	9606.ENSP00000221561	GO Process	GO:0010558	Negative regulation of macromolecule biosynthetic process
AES	9606.ENSP00000221561	GO Process	GO:0010605	Negative regulation of macromolecule metabolic process
AES	9606.ENSP00000221561	GO Process	GO:0010629	Negative regulation of gene expression
AES	9606.ENSP00000221561	GO Process	GO:0010646	Regulation of cell communication
AES	9606.ENSP00000221561	GO Process	GO:0010648	Negative regulation of cell communication
AES	9606.ENSP00000221561	GO Process	GO:0010941	Regulation of cell death
AES	9606.ENSP00000221561	GO Process	GO:0010942	Positive regulation of cell death
AES	9606.ENSP00000221561	GO Process	GO:0016055	Wnt signaling pathway
AES	9606.ENSP00000221561	GO Process	GO:0019219	Regulation of nucleobase-containing compound metabolic process
AES	9606.ENSP00000221561	GO Process	GO:0019222	Regulation of metabolic process
AES	9606.ENSP00000221561	GO Process	GO:0023051	Regulation of signaling
AES	9606.ENSP00000221561	GO Process	GO:0023052	Signaling
AES	9606.ENSP00000221561	GO Process	GO:0023057	Negative regulation of signaling
AES	9606.ENSP00000221561	GO Process	GO:0030111	Regulation of wnt signaling pathway
AES	9606.ENSP00000221561	GO Process	GO:0030178	Negative regulation of wnt signaling pathway
AES	9606.ENSP00000221561	GO Process	GO:0031323	Regulation of cellular metabolic process
AES	9606.ENSP00000221561	GO Process	GO:0031324	Negative regulation of cellular metabolic process
AES	9606.ENSP00000221561	GO Process	GO:0031326	Regulation of cellular biosynthetic process
AES	9606.ENSP00000221561	GO Process	GO:0031327	Negative regulation of cellular biosynthetic process
AES	9606.ENSP00000221561	GO Process	GO:0031668	Cellular response to extracellular stimulus
AES	9606.ENSP00000221561	GO Process	GO:0032091	Negative regulation of protein binding
AES	9606.ENSP00000221561	GO Process	GO:0032501	Multicellular organismal process
AES	9606.ENSP00000221561	GO Process	GO:0032502	Developmental process
AES	9606.ENSP00000221561	GO Process	GO:0034097	Response to cytokine
AES	9606.ENSP00000221561	GO Process	GO:0040008	Regulation of growth
AES	9606.ENSP00000221561	GO Process	GO:0042221	Response to chemical
AES	9606.ENSP00000221561	GO Process	GO:0042981	Regulation of apoptotic process
AES	9606.ENSP00000221561	GO Process	GO:0043065	Positive regulation of apoptotic process
AES	9606.ENSP00000221561	GO Process	GO:0043067	Regulation of programmed cell death
AES	9606.ENSP00000221561	GO Process	GO:0043068	Positive regulation of programmed cell death
AES	9606.ENSP00000221561	GO Process	GO:0043393	Regulation of protein binding
AES	9606.ENSP00000221561	GO Process	GO:0044092	Negative regulation of molecular function
AES	9606.ENSP00000221561	GO Process	GO:0045892	Negative regulation of transcription, dna-templated
AES	9606.ENSP00000221561	GO Process	GO:0045934	Negative regulation of nucleobase-containing compound metabolic process
AES	9606.ENSP00000221561	GO Process	GO:0048513	Animal organ development
AES	9606.ENSP00000221561	GO Process	GO:0048518	Positive regulation of biological process
AES	9606.ENSP00000221561	GO Process	GO:0048519	Negative regulation of biological process
AES	9606.ENSP00000221561	GO Process	GO:0048522	Positive regulation of cellular process
AES	9606.ENSP00000221561	GO Process	GO:0048523	Negative regulation of cellular process
AES	9606.ENSP00000221561	GO Process	GO:0048583	Regulation of response to stimulus
AES	9606.ENSP00000221561	GO Process	GO:0048585	Negative regulation of response to stimulus
AES	9606.ENSP00000221561	GO Process	GO:0048731	System development
AES	9606.ENSP00000221561	GO Process	GO:0048856	Anatomical structure development
AES	9606.ENSP00000221561	GO Process	GO:0050789	Regulation of biological process
AES	9606.ENSP00000221561	GO Process	GO:0050794	Regulation of cellular process
AES	9606.ENSP00000221561	GO Process	GO:0050896	Response to stimulus
AES	9606.ENSP00000221561	GO Process	GO:0051098	Regulation of binding
AES	9606.ENSP00000221561	GO Process	GO:0051100	Negative regulation of binding
AES	9606.ENSP00000221561	GO Process	GO:0051171	Regulation of nitrogen compound metabolic process
AES	9606.ENSP00000221561	GO Process	GO:0051172	Negative regulation of nitrogen compound metabolic process
AES	9606.ENSP00000221561	GO Process	GO:0051252	Regulation of rna metabolic process
AES	9606.ENSP00000221561	GO Process	GO:0051253	Negative regulation of rna metabolic process
AES	9606.ENSP00000221561	GO Process	GO:0051716	Cellular response to stimulus
AES	9606.ENSP00000221561	GO Process	GO:0060255	Regulation of macromolecule metabolic process
AES	9606.ENSP00000221561	GO Process	GO:0060759	Regulation of response to cytokine stimulus
AES	9606.ENSP00000221561	GO Process	GO:0060761	Negative regulation of response to cytokine stimulus
AES	9606.ENSP00000221561	GO Process	GO:0060828	Regulation of canonical wnt signaling pathway
AES	9606.ENSP00000221561	GO Process	GO:0065007	Biological regulation
AES	9606.ENSP00000221561	GO Process	GO:0065009	Regulation of molecular function
AES	9606.ENSP00000221561	GO Process	GO:0070555	Response to interleukin-1
AES	9606.ENSP00000221561	GO Process	GO:0071496	Cellular response to external stimulus
AES	9606.ENSP00000221561	GO Process	GO:0080090	Regulation of primary metabolic process
AES	9606.ENSP00000221561	GO Process	GO:0090090	Negative regulation of canonical wnt signaling pathway
AES	9606.ENSP00000221561	GO Process	GO:0198738	Cell-cell signaling by wnt
AES	9606.ENSP00000221561	GO Process	GO:1902679	Negative regulation of rna biosynthetic process
AES	9606.ENSP00000221561	GO Process	GO:1903506	Regulation of nucleic acid-templated transcription
AES	9606.ENSP00000221561	GO Process	GO:1903507	Negative regulation of nucleic acid-templated transcription
AES	9606.ENSP00000221561	GO Process	GO:1905114	Cell surface receptor signaling pathway involved in cell-cell signaling
AES	9606.ENSP00000221561	GO Process	GO:2000112	Regulation of cellular macromolecule biosynthetic process
AES	9606.ENSP00000221561	GO Process	GO:2000113	Negative regulation of cellular macromolecule biosynthetic process
AES	9606.ENSP00000221561	GO Process	GO:2000209	Regulation of anoikis
AES	9606.ENSP00000221561	GO Process	GO:2000210	Positive regulation of anoikis
AES	9606.ENSP00000221561	GO Process	GO:2001141	Regulation of rna biosynthetic process
AES	9606.ENSP00000221561	GO Function	GO:0003712	Transcription coregulator activity
AES	9606.ENSP00000221561	GO Function	GO:0003714	Transcription corepressor activity
AES	9606.ENSP00000221561	GO Function	GO:0005488	Binding
AES	9606.ENSP00000221561	GO Function	GO:0005515	Protein binding
AES	9606.ENSP00000221561	GO Function	GO:0008134	Transcription factor binding
AES	9606.ENSP00000221561	GO Function	GO:0042802	Identical protein binding
AES	9606.ENSP00000221561	GO Function	GO:0070491	Repressing transcription factor binding
AES	9606.ENSP00000221561	GO Function	GO:0098772	Molecular function regulator
AES	9606.ENSP00000221561	GO Function	GO:0140110	Transcription regulator activity
AES	9606.ENSP00000221561	GO Function	GO:0140297	DNA-binding transcription factor binding
AES	9606.ENSP00000221561	GO Component	GO:0005622	Intracellular
AES	9606.ENSP00000221561	GO Component	GO:0005634	Nucleus
AES	9606.ENSP00000221561	GO Component	GO:0005667	Transcription regulator complex
AES	9606.ENSP00000221561	GO Component	GO:0032991	Protein-containing complex
AES	9606.ENSP00000221561	GO Component	GO:0043226	Organelle
AES	9606.ENSP00000221561	GO Component	GO:0043227	Membrane-bounded organelle
AES	9606.ENSP00000221561	GO Component	GO:0043229	Intracellular organelle
AES	9606.ENSP00000221561	GO Component	GO:0043231	Intracellular membrane-bounded organelle
AES	9606.ENSP00000221561	GO Component	GO:0110165	Cellular anatomical entity
AES	9606.ENSP00000221561	STRING clusters	CL:9323	Mixed, incl. mitochondrion disassembly, and autophagy
AES	9606.ENSP00000221561	STRING clusters	CL:9324	Mixed, incl. mitochondrion disassembly, and autophagy
AES	9606.ENSP00000221561	STRING clusters	CL:9448	Mixed, incl. positive regulation of mitochondrial fission, and intrinsic component of mitochondrial outer membrane
AES	9606.ENSP00000221561	STRING clusters	CL:9496	Mixed, incl. positive regulation of anoikis, and e3 ubiquitin ligase
AES	9606.ENSP00000221561	Reactome	HSA-162582	Signal Transduction
AES	9606.ENSP00000221561	Reactome	HSA-195253	Degradation of beta-catenin by the destruction complex
AES	9606.ENSP00000221561	Reactome	HSA-195721	Signaling by WNT
AES	9606.ENSP00000221561	Reactome	HSA-4641265	Repression of WNT target genes
AES	9606.ENSP00000221561	WikiPathways	WP138	Androgen receptor signaling pathway
AES	9606.ENSP00000221561	WikiPathways	WP2858	Ectoderm differentiation
AES	9606.ENSP00000221561	TISSUES	BTO:0000000	Tissues, cell types and enzyme sources
AES	9606.ENSP00000221561	TISSUES	BTO:0000042	Animal
AES	9606.ENSP00000221561	TISSUES	BTO:0000080	Male reproductive gland
AES	9606.ENSP00000221561	TISSUES	BTO:0000081	Reproductive system
AES	9606.ENSP00000221561	TISSUES	BTO:0000082	Male reproductive system
AES	9606.ENSP00000221561	TISSUES	BTO:0000083	Female reproductive system
AES	9606.ENSP00000221561	TISSUES	BTO:0000089	Blood
AES	9606.ENSP00000221561	TISSUES	BTO:0000142	Brain
AES	9606.ENSP00000221561	TISSUES	BTO:0000146	Brain stem
AES	9606.ENSP00000221561	TISSUES	BTO:0000174	Embryonic structure
AES	9606.ENSP00000221561	TISSUES	BTO:0000227	Central nervous system
AES	9606.ENSP00000221561	TISSUES	BTO:0000231	Cerebral hemisphere
AES	9606.ENSP00000221561	TISSUES	BTO:0000232	Cerebellum
AES	9606.ENSP00000221561	TISSUES	BTO:0000233	Cerebral cortex
AES	9606.ENSP00000221561	TISSUES	BTO:0000235	Basal ganglion
AES	9606.ENSP00000221561	TISSUES	BTO:0000239	Telencephalon
AES	9606.ENSP00000221561	TISSUES	BTO:0000254	Female reproductive gland
AES	9606.ENSP00000221561	TISSUES	BTO:0000282	Head
AES	9606.ENSP00000221561	TISSUES	BTO:0000284	Organism form
AES	9606.ENSP00000221561	TISSUES	BTO:0000445	Cerebral lobe
AES	9606.ENSP00000221561	TISSUES	BTO:0000449	Fetus
AES	9606.ENSP00000221561	TISSUES	BTO:0000478	Forebrain
AES	9606.ENSP00000221561	TISSUES	BTO:0000497	Ganglion
AES	9606.ENSP00000221561	TISSUES	BTO:0000522	Gland
AES	9606.ENSP00000221561	TISSUES	BTO:0000570	Hematopoietic system
AES	9606.ENSP00000221561	TISSUES	BTO:0000574	Hematopoietic cell
AES	9606.ENSP00000221561	TISSUES	BTO:0000672	Hindbrain
AES	9606.ENSP00000221561	TISSUES	BTO:0000673	Metencephalon
AES	9606.ENSP00000221561	TISSUES	BTO:0000751	Leukocyte
AES	9606.ENSP00000221561	TISSUES	BTO:0000753	Lymphoid tissue
AES	9606.ENSP00000221561	TISSUES	BTO:0000775	Lymphocyte
AES	9606.ENSP00000221561	TISSUES	BTO:0000928	Limbic system
AES	9606.ENSP00000221561	TISSUES	BTO:0000931	Neuroblastoma cell
AES	9606.ENSP00000221561	TISSUES	BTO:0001042	Amygdala
AES	9606.ENSP00000221561	TISSUES	BTO:0001078	Placenta
AES	9606.ENSP00000221561	TISSUES	BTO:0001096	Lymphoid cell
AES	9606.ENSP00000221561	TISSUES	BTO:0001355	Temporal lobe
AES	9606.ENSP00000221561	TISSUES	BTO:0001415	Umbilical cord
AES	9606.ENSP00000221561	TISSUES	BTO:0001484	Nervous system
AES	9606.ENSP00000221561	TISSUES	BTO:0001488	Endocrine gland
AES	9606.ENSP00000221561	TISSUES	BTO:0001489	Whole body
AES	9606.ENSP00000221561	TISSUES	BTO:0003091	Urogenital system
AES	9606.ENSP00000221561	TISSUES	BTO:0003096	Internal male genital organ
AES	9606.ENSP00000221561	TISSUES	BTO:0003099	Internal female genital organ
AES	9606.ENSP00000221561	TISSUES	BTO:0003399	Avian pallium
AES	9606.ENSP00000221561	TISSUES	BTO:0005810	Immune system
AES	9606.ENSP00000221561	COMPARTMENTS	GOCC:0005622	Intracellular
AES	9606.ENSP00000221561	COMPARTMENTS	GOCC:0005634	Nucleus
AES	9606.ENSP00000221561	COMPARTMENTS	GOCC:0043226	Organelle
AES	9606.ENSP00000221561	COMPARTMENTS	GOCC:0043227	Membrane-bounded organelle
AES	9606.ENSP00000221561	COMPARTMENTS	GOCC:0043229	Intracellular organelle
AES	9606.ENSP00000221561	COMPARTMENTS	GOCC:0043231	Intracellular membrane-bounded organelle
AES	9606.ENSP00000221561	COMPARTMENTS	GOCC:0110165	Cellular anatomical entity
AES	9606.ENSP00000221561	Monarch HPO	EFO:0004308	Leukocyte count
AES	9606.ENSP00000221561	Monarch HPO	EFO:0004503	Hematological measurement
AES	9606.ENSP00000221561	Monarch HPO	EFO:0004555	Glycoprotein measurement
AES	9606.ENSP00000221561	Monarch HPO	EFO:0004586	Complete blood cell count
AES	9606.ENSP00000221561	Monarch HPO	EFO:0004696	Sex hormone-binding globulin measurement
AES	9606.ENSP00000221561	Monarch HPO	EFO:0004730	Hormone measurement
AES	9606.ENSP00000221561	Monarch HPO	EFO:0004747	Protein measurement
AES	9606.ENSP00000221561	Monarch HPO	EFO:0005091	Monocyte count
AES	9606.ENSP00000221561	Monarch HPO	EFO:0007989	Monocyte percentage of leukocytes
AES	9606.ENSP00000221561	Monarch HPO	EFO:0011008	Sex hormone measurement
AES	9606.ENSP00000221561	UniProt Keywords	KW-0025	Alternative splicing
AES	9606.ENSP00000221561	UniProt Keywords	KW-0539	Nucleus
AES	9606.ENSP00000221561	UniProt Keywords	KW-0597	Phosphoprotein
AES	9606.ENSP00000221561	UniProt Keywords	KW-0621	Polymorphism
AES	9606.ENSP00000221561	UniProt Keywords	KW-0678	Repressor
AES	9606.ENSP00000221561	UniProt Keywords	KW-0804	Transcription
AES	9606.ENSP00000221561	UniProt Keywords	KW-0805	Transcription regulation
AES	9606.ENSP00000221561	UniProt Keywords	KW-0832	Ubl conjugation
AES	9606.ENSP00000221561	UniProt Keywords	KW-0879	Wnt signaling pathway
AES	9606.ENSP00000221561	Pfam	PF03920	Groucho/TLE N-terminal Q-rich domain
AES	9606.ENSP00000221561	InterPro	IPR005617	Groucho/TLE, N-terminal Q-rich domain
AES	9606.ENSP00000221561	InterPro	IPR009146	Groucho/transducin-like enhancer
AGO1	9606.ENSP00000362300	GO Process	GO:0000956	Nuclear-transcribed mrna catabolic process
AGO1	9606.ENSP00000362300	GO Process	GO:0002682	Regulation of immune system process
AGO1	9606.ENSP00000362300	GO Process	GO:0006139	Nucleobase-containing compound metabolic process
AGO1	9606.ENSP00000362300	GO Process	GO:0006355	Regulation of transcription, dna-templated
AGO1	9606.ENSP00000362300	GO Process	GO:0006357	Regulation of transcription by rna polymerase ii
AGO1	9606.ENSP00000362300	GO Process	GO:0006396	RNA processing
AGO1	9606.ENSP00000362300	GO Process	GO:0006401	RNA catabolic process
AGO1	9606.ENSP00000362300	GO Process	GO:0006402	mRNA catabolic process
AGO1	9606.ENSP00000362300	GO Process	GO:0006417	Regulation of translation
AGO1	9606.ENSP00000362300	GO Process	GO:0006725	Cellular aromatic compound metabolic process
AGO1	9606.ENSP00000362300	GO Process	GO:0006807	Nitrogen compound metabolic process
AGO1	9606.ENSP00000362300	GO Process	GO:0007154	Cell communication
AGO1	9606.ENSP00000362300	GO Process	GO:0007165	Signal transduction
AGO1	9606.ENSP00000362300	GO Process	GO:0007166	Cell surface receptor signaling pathway
AGO1	9606.ENSP00000362300	GO Process	GO:0007223	Wnt signaling pathway, calcium modulating pathway
AGO1	9606.ENSP00000362300	GO Process	GO:0007267	Cell-cell signaling
AGO1	9606.ENSP00000362300	GO Process	GO:0008152	Metabolic process
AGO1	9606.ENSP00000362300	GO Process	GO:0009056	Catabolic process
AGO1	9606.ENSP00000362300	GO Process	GO:0009057	Macromolecule catabolic process
AGO1	9606.ENSP00000362300	GO Process	GO:0009889	Regulation of biosynthetic process
AGO1	9606.ENSP00000362300	GO Process	GO:0009890	Negative regulation of biosynthetic process
AGO1	9606.ENSP00000362300	GO Process	GO:0009891	Positive regulation of biosynthetic process
AGO1	9606.ENSP00000362300	GO Process	GO:0009892	Negative regulation of metabolic process
AGO1	9606.ENSP00000362300	GO Process	GO:0009893	Positive regulation of metabolic process
AGO1	9606.ENSP00000362300	GO Process	GO:0009966	Regulation of signal transduction
AGO1	9606.ENSP00000362300	GO Process	GO:0009967	Positive regulation of signal transduction
AGO1	9606.ENSP00000362300	GO Process	GO:0009987	Cellular process
AGO1	9606.ENSP00000362300	GO Process	GO:0010467	Gene expression
AGO1	9606.ENSP00000362300	GO Process	GO:0010468	Regulation of gene expression
AGO1	9606.ENSP00000362300	GO Process	GO:0010501	RNA secondary structure unwinding
AGO1	9606.ENSP00000362300	GO Process	GO:0010556	Regulation of macromolecule biosynthetic process
AGO1	9606.ENSP00000362300	GO Process	GO:0010557	Positive regulation of macromolecule biosynthetic process
AGO1	9606.ENSP00000362300	GO Process	GO:0010558	Negative regulation of macromolecule biosynthetic process
AGO1	9606.ENSP00000362300	GO Process	GO:0010586	miRNA metabolic process
AGO1	9606.ENSP00000362300	GO Process	GO:0010604	Positive regulation of macromolecule metabolic process
AGO1	9606.ENSP00000362300	GO Process	GO:0010605	Negative regulation of macromolecule metabolic process
AGO1	9606.ENSP00000362300	GO Process	GO:0010608	Posttranscriptional regulation of gene expression
AGO1	9606.ENSP00000362300	GO Process	GO:0010628	Positive regulation of gene expression
AGO1	9606.ENSP00000362300	GO Process	GO:0010629	Negative regulation of gene expression
AGO1	9606.ENSP00000362300	GO Process	GO:0010646	Regulation of cell communication
AGO1	9606.ENSP00000362300	GO Process	GO:0010647	Positive regulation of cell communication
AGO1	9606.ENSP00000362300	GO Process	GO:0016043	Cellular component organization
AGO1	9606.ENSP00000362300	GO Process	GO:0016055	Wnt signaling pathway
AGO1	9606.ENSP00000362300	GO Process	GO:0016070	RNA metabolic process
AGO1	9606.ENSP00000362300	GO Process	GO:0016071	mRNA metabolic process
AGO1	9606.ENSP00000362300	GO Process	GO:0016441	Posttranscriptional gene silencing
AGO1	9606.ENSP00000362300	GO Process	GO:0016458	Gene silencing
AGO1	9606.ENSP00000362300	GO Process	GO:0016525	Negative regulation of angiogenesis
AGO1	9606.ENSP00000362300	GO Process	GO:0017148	Negative regulation of translation
AGO1	9606.ENSP00000362300	GO Process	GO:0019219	Regulation of nucleobase-containing compound metabolic process
AGO1	9606.ENSP00000362300	GO Process	GO:0019222	Regulation of metabolic process
AGO1	9606.ENSP00000362300	GO Process	GO:0019439	Aromatic compound catabolic process
AGO1	9606.ENSP00000362300	GO Process	GO:0022603	Regulation of anatomical structure morphogenesis
AGO1	9606.ENSP00000362300	GO Process	GO:0022607	Cellular component assembly
AGO1	9606.ENSP00000362300	GO Process	GO:0022613	Ribonucleoprotein complex biogenesis
AGO1	9606.ENSP00000362300	GO Process	GO:0022618	Ribonucleoprotein complex assembly
AGO1	9606.ENSP00000362300	GO Process	GO:0023051	Regulation of signaling
AGO1	9606.ENSP00000362300	GO Process	GO:0023052	Signaling
AGO1	9606.ENSP00000362300	GO Process	GO:0023056	Positive regulation of signaling
AGO1	9606.ENSP00000362300	GO Process	GO:0031047	Gene silencing by rna
AGO1	9606.ENSP00000362300	GO Process	GO:0031050	dsRNA processing
AGO1	9606.ENSP00000362300	GO Process	GO:0031054	pre-miRNA processing
AGO1	9606.ENSP00000362300	GO Process	GO:0031323	Regulation of cellular metabolic process
AGO1	9606.ENSP00000362300	GO Process	GO:0031324	Negative regulation of cellular metabolic process
AGO1	9606.ENSP00000362300	GO Process	GO:0031325	Positive regulation of cellular metabolic process
AGO1	9606.ENSP00000362300	GO Process	GO:0031326	Regulation of cellular biosynthetic process
AGO1	9606.ENSP00000362300	GO Process	GO:0031327	Negative regulation of cellular biosynthetic process
AGO1	9606.ENSP00000362300	GO Process	GO:0031328	Positive regulation of cellular biosynthetic process
AGO1	9606.ENSP00000362300	GO Process	GO:0032268	Regulation of cellular protein metabolic process
AGO1	9606.ENSP00000362300	GO Process	GO:0032269	Negative regulation of cellular protein metabolic process
AGO1	9606.ENSP00000362300	GO Process	GO:0034248	Regulation of cellular amide metabolic process
AGO1	9606.ENSP00000362300	GO Process	GO:0034249	Negative regulation of cellular amide metabolic process
AGO1	9606.ENSP00000362300	GO Process	GO:0034470	ncRNA processing
AGO1	9606.ENSP00000362300	GO Process	GO:0034622	Cellular protein-containing complex assembly
AGO1	9606.ENSP00000362300	GO Process	GO:0034641	Cellular nitrogen compound metabolic process
AGO1	9606.ENSP00000362300	GO Process	GO:0034655	Nucleobase-containing compound catabolic process
AGO1	9606.ENSP00000362300	GO Process	GO:0034660	ncRNA metabolic process
AGO1	9606.ENSP00000362300	GO Process	GO:0035194	Post-transcriptional gene silencing by rna
AGO1	9606.ENSP00000362300	GO Process	GO:0035195	Gene silencing by mirna
AGO1	9606.ENSP00000362300	GO Process	GO:0035196	Production of mirnas involved in gene silencing by mirna
AGO1	9606.ENSP00000362300	GO Process	GO:0035278	miRNA mediated inhibition of translation
AGO1	9606.ENSP00000362300	GO Process	GO:0035280	miRNA loading onto RISC involved in gene silencing by miRNA
AGO1	9606.ENSP00000362300	GO Process	GO:0035567	Non-canonical wnt signaling pathway
AGO1	9606.ENSP00000362300	GO Process	GO:0040033	Negative regulation of translation, ncrna-mediated
AGO1	9606.ENSP00000362300	GO Process	GO:0043170	Macromolecule metabolic process
AGO1	9606.ENSP00000362300	GO Process	GO:0043933	Protein-containing complex subunit organization
AGO1	9606.ENSP00000362300	GO Process	GO:0044085	Cellular component biogenesis
AGO1	9606.ENSP00000362300	GO Process	GO:0044237	Cellular metabolic process
AGO1	9606.ENSP00000362300	GO Process	GO:0044238	Primary metabolic process
AGO1	9606.ENSP00000362300	GO Process	GO:0044248	Cellular catabolic process
AGO1	9606.ENSP00000362300	GO Process	GO:0044260	Cellular macromolecule metabolic process
AGO1	9606.ENSP00000362300	GO Process	GO:0044265	Cellular macromolecule catabolic process
AGO1	9606.ENSP00000362300	GO Process	GO:0044270	Cellular nitrogen compound catabolic process
AGO1	9606.ENSP00000362300	GO Process	GO:0045595	Regulation of cell differentiation
AGO1	9606.ENSP00000362300	GO Process	GO:0045637	Regulation of myeloid cell differentiation
AGO1	9606.ENSP00000362300	GO Process	GO:0045652	Regulation of megakaryocyte differentiation
AGO1	9606.ENSP00000362300	GO Process	GO:0045765	Regulation of angiogenesis
AGO1	9606.ENSP00000362300	GO Process	GO:0045893	Positive regulation of transcription, dna-templated
AGO1	9606.ENSP00000362300	GO Process	GO:0045935	Positive regulation of nucleobase-containing compound metabolic process
AGO1	9606.ENSP00000362300	GO Process	GO:0045944	Positive regulation of transcription by rna polymerase ii
AGO1	9606.ENSP00000362300	GO Process	GO:0045974	Regulation of translation, ncrna-mediated
AGO1	9606.ENSP00000362300	GO Process	GO:0046483	Heterocycle metabolic process
AGO1	9606.ENSP00000362300	GO Process	GO:0046700	Heterocycle catabolic process
AGO1	9606.ENSP00000362300	GO Process	GO:0048518	Positive regulation of biological process
AGO1	9606.ENSP00000362300	GO Process	GO:0048519	Negative regulation of biological process
AGO1	9606.ENSP00000362300	GO Process	GO:0048522	Positive regulation of cellular process
AGO1	9606.ENSP00000362300	GO Process	GO:0048523	Negative regulation of cellular process
AGO1	9606.ENSP00000362300	GO Process	GO:0048583	Regulation of response to stimulus
AGO1	9606.ENSP00000362300	GO Process	GO:0048584	Positive regulation of response to stimulus
AGO1	9606.ENSP00000362300	GO Process	GO:0050789	Regulation of biological process
AGO1	9606.ENSP00000362300	GO Process	GO:0050793	Regulation of developmental process
AGO1	9606.ENSP00000362300	GO Process	GO:0050794	Regulation of cellular process
AGO1	9606.ENSP00000362300	GO Process	GO:0050896	Response to stimulus
AGO1	9606.ENSP00000362300	GO Process	GO:0051093	Negative regulation of developmental process
AGO1	9606.ENSP00000362300	GO Process	GO:0051171	Regulation of nitrogen compound metabolic process
AGO1	9606.ENSP00000362300	GO Process	GO:0051172	Negative regulation of nitrogen compound metabolic process
AGO1	9606.ENSP00000362300	GO Process	GO:0051173	Positive regulation of nitrogen compound metabolic process
AGO1	9606.ENSP00000362300	GO Process	GO:0051239	Regulation of multicellular organismal process
AGO1	9606.ENSP00000362300	GO Process	GO:0051241	Negative regulation of multicellular organismal process
AGO1	9606.ENSP00000362300	GO Process	GO:0051246	Regulation of protein metabolic process
AGO1	9606.ENSP00000362300	GO Process	GO:0051248	Negative regulation of protein metabolic process
AGO1	9606.ENSP00000362300	GO Process	GO:0051252	Regulation of rna metabolic process
AGO1	9606.ENSP00000362300	GO Process	GO:0051254	Positive regulation of rna metabolic process
AGO1	9606.ENSP00000362300	GO Process	GO:0051716	Cellular response to stimulus
AGO1	9606.ENSP00000362300	GO Process	GO:0060147	Regulation of posttranscriptional gene silencing
AGO1	9606.ENSP00000362300	GO Process	GO:0060255	Regulation of macromolecule metabolic process
AGO1	9606.ENSP00000362300	GO Process	GO:0060964	Regulation of gene silencing by mirna
AGO1	9606.ENSP00000362300	GO Process	GO:0060966	Regulation of gene silencing by rna
AGO1	9606.ENSP00000362300	GO Process	GO:0060968	Regulation of gene silencing
AGO1	9606.ENSP00000362300	GO Process	GO:0065003	Protein-containing complex assembly
AGO1	9606.ENSP00000362300	GO Process	GO:0065007	Biological regulation
AGO1	9606.ENSP00000362300	GO Process	GO:0070918	Production of small rna involved in gene silencing by rna
AGO1	9606.ENSP00000362300	GO Process	GO:0070922	Small rna loading onto risc
AGO1	9606.ENSP00000362300	GO Process	GO:0071704	Organic substance metabolic process
AGO1	9606.ENSP00000362300	GO Process	GO:0071826	Ribonucleoprotein complex subunit organization
AGO1	9606.ENSP00000362300	GO Process	GO:0071840	Cellular component organization or biogenesis
AGO1	9606.ENSP00000362300	GO Process	GO:0080090	Regulation of primary metabolic process
AGO1	9606.ENSP00000362300	GO Process	GO:0090304	Nucleic acid metabolic process
AGO1	9606.ENSP00000362300	GO Process	GO:0090305	Nucleic acid phosphodiester bond hydrolysis
AGO1	9606.ENSP00000362300	GO Process	GO:0090501	RNA phosphodiester bond hydrolysis
AGO1	9606.ENSP00000362300	GO Process	GO:0090502	RNA phosphodiester bond hydrolysis, endonucleolytic
AGO1	9606.ENSP00000362300	GO Process	GO:0198738	Cell-cell signaling by wnt
AGO1	9606.ENSP00000362300	GO Process	GO:1901222	Regulation of nik/nf-kappab signaling
AGO1	9606.ENSP00000362300	GO Process	GO:1901224	Positive regulation of nik/nf-kappab signaling
AGO1	9606.ENSP00000362300	GO Process	GO:1901342	Regulation of vasculature development
AGO1	9606.ENSP00000362300	GO Process	GO:1901343	Negative regulation of vasculature development
AGO1	9606.ENSP00000362300	GO Process	GO:1901360	Organic cyclic compound metabolic process
AGO1	9606.ENSP00000362300	GO Process	GO:1901361	Organic cyclic compound catabolic process
AGO1	9606.ENSP00000362300	GO Process	GO:1901575	Organic substance catabolic process
AGO1	9606.ENSP00000362300	GO Process	GO:1902531	Regulation of intracellular signal transduction
AGO1	9606.ENSP00000362300	GO Process	GO:1902533	Positive regulation of intracellular signal transduction
AGO1	9606.ENSP00000362300	GO Process	GO:1902680	Positive regulation of rna biosynthetic process
AGO1	9606.ENSP00000362300	GO Process	GO:1903506	Regulation of nucleic acid-templated transcription
AGO1	9606.ENSP00000362300	GO Process	GO:1903508	Positive regulation of nucleic acid-templated transcription
AGO1	9606.ENSP00000362300	GO Process	GO:1903706	Regulation of hemopoiesis
AGO1	9606.ENSP00000362300	GO Process	GO:1905114	Cell surface receptor signaling pathway involved in cell-cell signaling
AGO1	9606.ENSP00000362300	GO Process	GO:2000026	Regulation of multicellular organismal development
AGO1	9606.ENSP00000362300	GO Process	GO:2000112	Regulation of cellular macromolecule biosynthetic process
AGO1	9606.ENSP00000362300	GO Process	GO:2000113	Negative regulation of cellular macromolecule biosynthetic process
AGO1	9606.ENSP00000362300	GO Process	GO:2000181	Negative regulation of blood vessel morphogenesis
AGO1	9606.ENSP00000362300	GO Process	GO:2001141	Regulation of rna biosynthetic process
AGO1	9606.ENSP00000362300	GO Function	GO:0000976	Transcription regulatory region sequence-specific dna binding
AGO1	9606.ENSP00000362300	GO Function	GO:0000977	RNA polymerase II transcription regulatory region sequence-specific DNA binding
AGO1	9606.ENSP00000362300	GO Function	GO:0000978	RNA polymerase II cis-regulatory region sequence-specific DNA binding
AGO1	9606.ENSP00000362300	GO Function	GO:0000987	Cis-regulatory region sequence-specific dna binding
AGO1	9606.ENSP00000362300	GO Function	GO:0000993	RNA polymerase II complex binding
AGO1	9606.ENSP00000362300	GO Function	GO:0001046	Core promoter sequence-specific dna binding
AGO1	9606.ENSP00000362300	GO Function	GO:0001067	Regulatory region nucleic acid binding
AGO1	9606.ENSP00000362300	GO Function	GO:0001098	Basal transcription machinery binding
AGO1	9606.ENSP00000362300	GO Function	GO:0001099	Basal rna polymerase ii transcription machinery binding
AGO1	9606.ENSP00000362300	GO Function	GO:0003676	Nucleic acid binding
AGO1	9606.ENSP00000362300	GO Function	GO:0003677	DNA binding
AGO1	9606.ENSP00000362300	GO Function	GO:0003690	Double-stranded dna binding
AGO1	9606.ENSP00000362300	GO Function	GO:0003723	RNA binding
AGO1	9606.ENSP00000362300	GO Function	GO:0003725	Double-stranded rna binding
AGO1	9606.ENSP00000362300	GO Function	GO:0003727	Single-stranded rna binding
AGO1	9606.ENSP00000362300	GO Function	GO:0005488	Binding
AGO1	9606.ENSP00000362300	GO Function	GO:0005515	Protein binding
AGO1	9606.ENSP00000362300	GO Function	GO:0019899	Enzyme binding
AGO1	9606.ENSP00000362300	GO Function	GO:0035198	miRNA binding
AGO1	9606.ENSP00000362300	GO Function	GO:0043175	RNA polymerase core enzyme binding
AGO1	9606.ENSP00000362300	GO Function	GO:0043565	Sequence-specific dna binding
AGO1	9606.ENSP00000362300	GO Function	GO:0061980	Regulatory rna binding
AGO1	9606.ENSP00000362300	GO Function	GO:0070063	RNA polymerase binding
AGO1	9606.ENSP00000362300	GO Function	GO:0097159	Organic cyclic compound binding
AGO1	9606.ENSP00000362300	GO Function	GO:1901363	Heterocyclic compound binding
AGO1	9606.ENSP00000362300	GO Function	GO:1990837	Sequence-specific double-stranded dna binding
AGO1	9606.ENSP00000362300	GO Component	GO:0000932	P-body
AGO1	9606.ENSP00000362300	GO Component	GO:0005622	Intracellular
AGO1	9606.ENSP00000362300	GO Component	GO:0005634	Nucleus
AGO1	9606.ENSP00000362300	GO Component	GO:0005654	Nucleoplasm
AGO1	9606.ENSP00000362300	GO Component	GO:0005737	Cytoplasm
AGO1	9606.ENSP00000362300	GO Component	GO:0005829	Cytosol
AGO1	9606.ENSP00000362300	GO Component	GO:0005844	Polysome
AGO1	9606.ENSP00000362300	GO Component	GO:0016442	RISC complex
AGO1	9606.ENSP00000362300	GO Component	GO:0031332	RNAi effector complex
AGO1	9606.ENSP00000362300	GO Component	GO:0031974	Membrane-enclosed lumen
AGO1	9606.ENSP00000362300	GO Component	GO:0031981	Nuclear lumen
AGO1	9606.ENSP00000362300	GO Component	GO:0032991	Protein-containing complex
AGO1	9606.ENSP00000362300	GO Component	GO:0035770	Ribonucleoprotein granule
AGO1	9606.ENSP00000362300	GO Component	GO:0036464	Cytoplasmic ribonucleoprotein granule
AGO1	9606.ENSP00000362300	GO Component	GO:0043226	Organelle
AGO1	9606.ENSP00000362300	GO Component	GO:0043227	Membrane-bounded organelle
AGO1	9606.ENSP00000362300	GO Component	GO:0043228	Non-membrane-bounded organelle
AGO1	9606.ENSP00000362300	GO Component	GO:0043229	Intracellular organelle
AGO1	9606.ENSP00000362300	GO Component	GO:0043231	Intracellular membrane-bounded organelle
AGO1	9606.ENSP00000362300	GO Component	GO:0043232	Intracellular non-membrane-bounded organelle
AGO1	9606.ENSP00000362300	GO Component	GO:0043233	Organelle lumen
AGO1	9606.ENSP00000362300	GO Component	GO:0070013	Intracellular organelle lumen
AGO1	9606.ENSP00000362300	GO Component	GO:0070578	RISC-loading complex
AGO1	9606.ENSP00000362300	GO Component	GO:0099080	Supramolecular complex
AGO1	9606.ENSP00000362300	GO Component	GO:0110165	Cellular anatomical entity
AGO1	9606.ENSP00000362300	GO Component	GO:1902494	Catalytic complex
AGO1	9606.ENSP00000362300	GO Component	GO:1902555	Endoribonuclease complex
AGO1	9606.ENSP00000362300	GO Component	GO:1905348	Endonuclease complex
AGO1	9606.ENSP00000362300	GO Component	GO:1990904	Ribonucleoprotein complex
AGO1	9606.ENSP00000362300	STRING clusters	CL:2271	Mixed, incl. p-body, and endoribonuclease complex
AGO1	9606.ENSP00000362300	STRING clusters	CL:2272	Mixed, incl. p-body, and endoribonuclease complex
AGO1	9606.ENSP00000362300	STRING clusters	CL:2454	Endoribonuclease complex, and risc complex
AGO1	9606.ENSP00000362300	STRING clusters	CL:2456	RISC complex, and Competing endogenous RNAs (ceRNAs) regulate PTEN translation
AGO1	9606.ENSP00000362300	STRING clusters	CL:2459	RISC complex
AGO1	9606.ENSP00000362300	Reactome	HSA-1257604	PIP3 activates AKT signaling
AGO1	9606.ENSP00000362300	Reactome	HSA-157118	Signaling by NOTCH
AGO1	9606.ENSP00000362300	Reactome	HSA-162582	Signal Transduction
AGO1	9606.ENSP00000362300	Reactome	HSA-1912408	Pre-NOTCH Transcription and Translation
AGO1	9606.ENSP00000362300	Reactome	HSA-1912422	Pre-NOTCH Expression and Processing
AGO1	9606.ENSP00000362300	Reactome	HSA-195721	Signaling by WNT
AGO1	9606.ENSP00000362300	Reactome	HSA-203927	MicroRNA (miRNA) biogenesis
AGO1	9606.ENSP00000362300	Reactome	HSA-211000	Gene Silencing by RNA
AGO1	9606.ENSP00000362300	Reactome	HSA-212436	Generic Transcription Pathway
AGO1	9606.ENSP00000362300	Reactome	HSA-2262752	Cellular responses to stress
AGO1	9606.ENSP00000362300	Reactome	HSA-2559580	Oxidative Stress Induced Senescence
AGO1	9606.ENSP00000362300	Reactome	HSA-2559583	Cellular Senescence
AGO1	9606.ENSP00000362300	Reactome	HSA-2559585	Oncogene Induced Senescence
AGO1	9606.ENSP00000362300	Reactome	HSA-3700989	Transcriptional Regulation by TP53
AGO1	9606.ENSP00000362300	Reactome	HSA-3858494	Beta-catenin independent WNT signaling
AGO1	9606.ENSP00000362300	Reactome	HSA-4086398	Ca2+ pathway
AGO1	9606.ENSP00000362300	Reactome	HSA-426486	Small interfering RNA (siRNA) biogenesis
AGO1	9606.ENSP00000362300	Reactome	HSA-426496	Post-transcriptional silencing by small RNAs
AGO1	9606.ENSP00000362300	Reactome	HSA-5578749	Transcriptional regulation by small RNAs
AGO1	9606.ENSP00000362300	Reactome	HSA-5628897	TP53 Regulates Metabolic Genes
AGO1	9606.ENSP00000362300	Reactome	HSA-5683057	MAPK family signaling cascades
AGO1	9606.ENSP00000362300	Reactome	HSA-5687128	MAPK6/MAPK4 signaling
AGO1	9606.ENSP00000362300	Reactome	HSA-6807070	PTEN Regulation
AGO1	9606.ENSP00000362300	Reactome	HSA-73857	RNA Polymerase II Transcription
AGO1	9606.ENSP00000362300	Reactome	HSA-74160	Gene expression (Transcription)
AGO1	9606.ENSP00000362300	Reactome	HSA-8853884	Transcriptional Regulation by VENTX
AGO1	9606.ENSP00000362300	Reactome	HSA-8878171	Transcriptional regulation by RUNX1
AGO1	9606.ENSP00000362300	Reactome	HSA-8934593	Regulation of RUNX1 Expression and Activity
AGO1	9606.ENSP00000362300	Reactome	HSA-8936459	RUNX1 regulates genes involved in megakaryocyte differentiation and platelet function
AGO1	9606.ENSP00000362300	Reactome	HSA-8939211	ESR-mediated signaling
AGO1	9606.ENSP00000362300	Reactome	HSA-8943723	Regulation of PTEN mRNA translation
AGO1	9606.ENSP00000362300	Reactome	HSA-8948700	Competing endogenous RNAs (ceRNAs) regulate PTEN translation
AGO1	9606.ENSP00000362300	Reactome	HSA-8953897	Cellular responses to external stimuli
AGO1	9606.ENSP00000362300	Reactome	HSA-8986944	Transcriptional Regulation by MECP2
AGO1	9606.ENSP00000362300	Reactome	HSA-9006925	Intracellular signaling by second messengers
AGO1	9606.ENSP00000362300	Reactome	HSA-9006931	Signaling by Nuclear Receptors
AGO1	9606.ENSP00000362300	Reactome	HSA-9018519	Estrogen-dependent gene expression
AGO1	9606.ENSP00000362300	Reactome	HSA-9022692	Regulation of MECP2 expression and activity
AGO1	9606.ENSP00000362300	Reactome	HSA-9024446	NR1H2 and NR1H3-mediated signaling
AGO1	9606.ENSP00000362300	Reactome	HSA-9029569	NR1H3 & NR1H2 regulate gene expression linked to cholesterol transport and efflux
AGO1	9606.ENSP00000362300	WikiPathways	WP5072	Modulators of TCR signaling and T cell activation
AGO1	9606.ENSP00000362300	TISSUES	BTO:0000000	Tissues, cell types and enzyme sources
AGO1	9606.ENSP00000362300	TISSUES	BTO:0000042	Animal
AGO1	9606.ENSP00000362300	TISSUES	BTO:0000081	Reproductive system
AGO1	9606.ENSP00000362300	TISSUES	BTO:0000083	Female reproductive system
AGO1	9606.ENSP00000362300	TISSUES	BTO:0000174	Embryonic structure
AGO1	9606.ENSP00000362300	TISSUES	BTO:0000284	Organism form
AGO1	9606.ENSP00000362300	TISSUES	BTO:0000613	Hypocotyl
AGO1	9606.ENSP00000362300	TISSUES	BTO:0000713	Leaf
AGO1	9606.ENSP00000362300	TISSUES	BTO:0000720	Plant form
AGO1	9606.ENSP00000362300	TISSUES	BTO:0001058	Phloem
AGO1	9606.ENSP00000362300	TISSUES	BTO:0001188	Root
AGO1	9606.ENSP00000362300	TISSUES	BTO:0001226	Seed
AGO1	9606.ENSP00000362300	TISSUES	BTO:0001228	Seedling
AGO1	9606.ENSP00000362300	TISSUES	BTO:0001233	Plant embryo
AGO1	9606.ENSP00000362300	TISSUES	BTO:0001243	Shoot
AGO1	9606.ENSP00000362300	TISSUES	BTO:0001299	Stele
AGO1	9606.ENSP00000362300	TISSUES	BTO:0001300	Stem
AGO1	9606.ENSP00000362300	TISSUES	BTO:0001429	Vascular bundle
AGO1	9606.ENSP00000362300	TISSUES	BTO:0001432	Vascular tissue
AGO1	9606.ENSP00000362300	TISSUES	BTO:0001461	Whole plant
AGO1	9606.ENSP00000362300	TISSUES	BTO:0001481	Plant
AGO1	9606.ENSP00000362300	TISSUES	BTO:0001489	Whole body
AGO1	9606.ENSP00000362300	TISSUES	BTO:0001495	Plumule
AGO1	9606.ENSP00000362300	TISSUES	BTO:0003091	Urogenital system
AGO1	9606.ENSP00000362300	TISSUES	BTO:0003099	Internal female genital organ
AGO1	9606.ENSP00000362300	COMPARTMENTS	GOCC:0000228	Nuclear chromosome
AGO1	9606.ENSP00000362300	COMPARTMENTS	GOCC:0000785	Chromatin
AGO1	9606.ENSP00000362300	COMPARTMENTS	GOCC:0000790	Nuclear chromatin
AGO1	9606.ENSP00000362300	COMPARTMENTS	GOCC:0000792	Heterochromatin
AGO1	9606.ENSP00000362300	COMPARTMENTS	GOCC:0000932	P-body
AGO1	9606.ENSP00000362300	COMPARTMENTS	GOCC:0005622	Intracellular
AGO1	9606.ENSP00000362300	COMPARTMENTS	GOCC:0005634	Nucleus
AGO1	9606.ENSP00000362300	COMPARTMENTS	GOCC:0005694	Chromosome
AGO1	9606.ENSP00000362300	COMPARTMENTS	GOCC:0005720	Nuclear heterochromatin
AGO1	9606.ENSP00000362300	COMPARTMENTS	GOCC:0005737	Cytoplasm
AGO1	9606.ENSP00000362300	COMPARTMENTS	GOCC:0005829	Cytosol
AGO1	9606.ENSP00000362300	COMPARTMENTS	GOCC:0005844	Polysome
AGO1	9606.ENSP00000362300	COMPARTMENTS	GOCC:0016442	RISC complex
AGO1	9606.ENSP00000362300	COMPARTMENTS	GOCC:0030880	RNA polymerase complex
AGO1	9606.ENSP00000362300	COMPARTMENTS	GOCC:0030958	RITS complex
AGO1	9606.ENSP00000362300	COMPARTMENTS	GOCC:0031332	RNAi effector complex
AGO1	9606.ENSP00000362300	COMPARTMENTS	GOCC:0031379	RNA-directed RNA polymerase complex
AGO1	9606.ENSP00000362300	COMPARTMENTS	GOCC:0031380	Nuclear rna-directed rna polymerase complex
AGO1	9606.ENSP00000362300	COMPARTMENTS	GOCC:0031974	Membrane-enclosed lumen
AGO1	9606.ENSP00000362300	COMPARTMENTS	GOCC:0031981	Nuclear lumen
AGO1	9606.ENSP00000362300	COMPARTMENTS	GOCC:0032991	Protein-containing complex
AGO1	9606.ENSP00000362300	COMPARTMENTS	GOCC:0035770	Ribonucleoprotein granule
AGO1	9606.ENSP00000362300	COMPARTMENTS	GOCC:0036464	Cytoplasmic ribonucleoprotein granule
AGO1	9606.ENSP00000362300	COMPARTMENTS	GOCC:0043226	Organelle
AGO1	9606.ENSP00000362300	COMPARTMENTS	GOCC:0043227	Membrane-bounded organelle
AGO1	9606.ENSP00000362300	COMPARTMENTS	GOCC:0043228	Non-membrane-bounded organelle
AGO1	9606.ENSP00000362300	COMPARTMENTS	GOCC:0043229	Intracellular organelle
AGO1	9606.ENSP00000362300	COMPARTMENTS	GOCC:0043231	Intracellular membrane-bounded organelle
AGO1	9606.ENSP00000362300	COMPARTMENTS	GOCC:0043232	Intracellular non-membrane-bounded organelle
AGO1	9606.ENSP00000362300	COMPARTMENTS	GOCC:0043233	Organelle lumen
AGO1	9606.ENSP00000362300	COMPARTMENTS	GOCC:0061695	Transferase complex, transferring phosphorus-containing groups
AGO1	9606.ENSP00000362300	COMPARTMENTS	GOCC:0070013	Intracellular organelle lumen
AGO1	9606.ENSP00000362300	COMPARTMENTS	GOCC:0070578	RISC-loading complex
AGO1	9606.ENSP00000362300	COMPARTMENTS	GOCC:0099080	Supramolecular complex
AGO1	9606.ENSP00000362300	COMPARTMENTS	GOCC:0110165	Cellular anatomical entity
AGO1	9606.ENSP00000362300	COMPARTMENTS	GOCC:1902494	Catalytic complex
AGO1	9606.ENSP00000362300	COMPARTMENTS	GOCC:1902555	Endoribonuclease complex
AGO1	9606.ENSP00000362300	COMPARTMENTS	GOCC:1905348	Endonuclease complex
AGO1	9606.ENSP00000362300	COMPARTMENTS	GOCC:1990234	Transferase complex
AGO1	9606.ENSP00000362300	COMPARTMENTS	GOCC:1990904	Ribonucleoprotein complex
AGO1	9606.ENSP00000362300	Monarch HPO	EFO:0004465	Fasting blood glucose measurement
AGO1	9606.ENSP00000362300	Monarch HPO	EFO:0004468	Glucose measurement
AGO1	9606.ENSP00000362300	Monarch HPO	EFO:0006842	Diabetes mellitus biomarker
AGO1	9606.ENSP00000362300	UniProt Keywords	KW-0225	Disease mutation
AGO1	9606.ENSP00000362300	UniProt Keywords	KW-0678	Repressor
AGO1	9606.ENSP00000362300	UniProt Keywords	KW-0687	Ribonucleoprotein
AGO1	9606.ENSP00000362300	UniProt Keywords	KW-0694	RNA-binding
AGO1	9606.ENSP00000362300	UniProt Keywords	KW-0804	Transcription
AGO1	9606.ENSP00000362300	UniProt Keywords	KW-0805	Transcription regulation
AGO1	9606.ENSP00000362300	UniProt Keywords	KW-0810	Translation regulation
AGO1	9606.ENSP00000362300	UniProt Keywords	KW-0943	RNA-mediated gene silencing
AGO1	9606.ENSP00000362300	UniProt Keywords	KW-0963	Cytoplasm
AGO1	9606.ENSP00000362300	UniProt Keywords	KW-9995	Disease
AGO1	9606.ENSP00000362300	Pfam	PF02170	PAZ domain
AGO1	9606.ENSP00000362300	Pfam	PF02171	Piwi domain
AGO1	9606.ENSP00000362300	Pfam	PF08699	Argonaute linker 1 domain
AGO1	9606.ENSP00000362300	Pfam	PF16486	N-terminal domain of argonaute
AGO1	9606.ENSP00000362300	Pfam	PF16487	Mid domain of argonaute
AGO1	9606.ENSP00000362300	Pfam	PF16488	Argonaute linker 2 domain
AGO1	9606.ENSP00000362300	InterPro	IPR003100	PAZ domain
AGO1	9606.ENSP00000362300	InterPro	IPR003165	Piwi domain
AGO1	9606.ENSP00000362300	InterPro	IPR012337	Ribonuclease H-like superfamily
AGO1	9606.ENSP00000362300	InterPro	IPR014811	Argonaute, linker 1 domain
AGO1	9606.ENSP00000362300	InterPro	IPR032472	Argonaute linker 2 domain
AGO1	9606.ENSP00000362300	InterPro	IPR032473	Protein argonaute, Mid domain
AGO1	9606.ENSP00000362300	InterPro	IPR032474	Protein argonaute, N-terminal
AGO1	9606.ENSP00000362300	InterPro	IPR036085	PAZ domain superfamily
AGO1	9606.ENSP00000362300	InterPro	IPR036397	Ribonuclease H superfamily
AHNAK	9606.ENSP00000367263	GO Process	GO:0010468	Regulation of gene expression
AHNAK	9606.ENSP00000367263	GO Process	GO:0010959	Regulation of metal ion transport
AHNAK	9606.ENSP00000367263	GO Process	GO:0019219	Regulation of nucleobase-containing compound metabolic process
AHNAK	9606.ENSP00000367263	GO Process	GO:0019222	Regulation of metabolic process
AHNAK	9606.ENSP00000367263	GO Process	GO:0022898	Regulation of transmembrane transporter activity
AHNAK	9606.ENSP00000367263	GO Process	GO:0031323	Regulation of cellular metabolic process
AHNAK	9606.ENSP00000367263	GO Process	GO:0032409	Regulation of transporter activity
AHNAK	9606.ENSP00000367263	GO Process	GO:0032412	Regulation of ion transmembrane transporter activity
AHNAK	9606.ENSP00000367263	GO Process	GO:0032879	Regulation of localization
AHNAK	9606.ENSP00000367263	GO Process	GO:0034762	Regulation of transmembrane transport
AHNAK	9606.ENSP00000367263	GO Process	GO:0034765	Regulation of ion transmembrane transport
AHNAK	9606.ENSP00000367263	GO Process	GO:0043269	Regulation of ion transport
AHNAK	9606.ENSP00000367263	GO Process	GO:0043484	Regulation of rna splicing
AHNAK	9606.ENSP00000367263	GO Process	GO:0050789	Regulation of biological process
AHNAK	9606.ENSP00000367263	GO Process	GO:0050794	Regulation of cellular process
AHNAK	9606.ENSP00000367263	GO Process	GO:0051049	Regulation of transport
AHNAK	9606.ENSP00000367263	GO Process	GO:0051171	Regulation of nitrogen compound metabolic process
AHNAK	9606.ENSP00000367263	GO Process	GO:0051252	Regulation of rna metabolic process
AHNAK	9606.ENSP00000367263	GO Process	GO:0051924	Regulation of calcium ion transport
AHNAK	9606.ENSP00000367263	GO Process	GO:0060255	Regulation of macromolecule metabolic process
AHNAK	9606.ENSP00000367263	GO Process	GO:0065007	Biological regulation
AHNAK	9606.ENSP00000367263	GO Process	GO:0065009	Regulation of molecular function
AHNAK	9606.ENSP00000367263	GO Process	GO:0080090	Regulation of primary metabolic process
AHNAK	9606.ENSP00000367263	GO Process	GO:1901019	Regulation of calcium ion transmembrane transporter activity
AHNAK	9606.ENSP00000367263	GO Process	GO:1901385	Regulation of voltage-gated calcium channel activity
AHNAK	9606.ENSP00000367263	GO Process	GO:1903169	Regulation of calcium ion transmembrane transport
AHNAK	9606.ENSP00000367263	GO Process	GO:1904062	Regulation of cation transmembrane transport
AHNAK	9606.ENSP00000367263	GO Process	GO:2001257	Regulation of cation channel activity
AHNAK	9606.ENSP00000367263	GO Function	GO:0003676	Nucleic acid binding
AHNAK	9606.ENSP00000367263	GO Function	GO:0003723	RNA binding
AHNAK	9606.ENSP00000367263	GO Function	GO:0005198	Structural molecule activity
AHNAK	9606.ENSP00000367263	GO Function	GO:0005488	Binding
AHNAK	9606.ENSP00000367263	GO Function	GO:0005515	Protein binding
AHNAK	9606.ENSP00000367263	GO Function	GO:0042802	Identical protein binding
AHNAK	9606.ENSP00000367263	GO Function	GO:0044548	S100 protein binding
AHNAK	9606.ENSP00000367263	GO Function	GO:0045296	Cadherin binding
AHNAK	9606.ENSP00000367263	GO Function	GO:0050839	Cell adhesion molecule binding
AHNAK	9606.ENSP00000367263	GO Function	GO:0097159	Organic cyclic compound binding
AHNAK	9606.ENSP00000367263	GO Function	GO:0097493	Structural molecule activity conferring elasticity
AHNAK	9606.ENSP00000367263	GO Function	GO:1901363	Heterocyclic compound binding
AHNAK	9606.ENSP00000367263	GO Component	GO:0000323	Lytic vacuole
AHNAK	9606.ENSP00000367263	GO Component	GO:0005576	Extracellular region
AHNAK	9606.ENSP00000367263	GO Component	GO:0005615	Extracellular space
AHNAK	9606.ENSP00000367263	GO Component	GO:0005622	Intracellular
AHNAK	9606.ENSP00000367263	GO Component	GO:0005634	Nucleus
AHNAK	9606.ENSP00000367263	GO Component	GO:0005737	Cytoplasm
AHNAK	9606.ENSP00000367263	GO Component	GO:0005764	Lysosome
AHNAK	9606.ENSP00000367263	GO Component	GO:0005765	Lysosomal membrane
AHNAK	9606.ENSP00000367263	GO Component	GO:0005773	Vacuole
AHNAK	9606.ENSP00000367263	GO Component	GO:0005774	Vacuolar membrane
AHNAK	9606.ENSP00000367263	GO Component	GO:0005829	Cytosol
AHNAK	9606.ENSP00000367263	GO Component	GO:0005856	Cytoskeleton
AHNAK	9606.ENSP00000367263	GO Component	GO:0005886	Plasma membrane
AHNAK	9606.ENSP00000367263	GO Component	GO:0005911	Cell-cell junction
AHNAK	9606.ENSP00000367263	GO Component	GO:0005925	Focal adhesion
AHNAK	9606.ENSP00000367263	GO Component	GO:0015629	Actin cytoskeleton
AHNAK	9606.ENSP00000367263	GO Component	GO:0016020	Membrane
AHNAK	9606.ENSP00000367263	GO Component	GO:0030016	Myofibril
AHNAK	9606.ENSP00000367263	GO Component	GO:0030054	Cell junction
AHNAK	9606.ENSP00000367263	GO Component	GO:0030055	Cell-substrate junction
AHNAK	9606.ENSP00000367263	GO Component	GO:0030315	T-tubule
AHNAK	9606.ENSP00000367263	GO Component	GO:0031090	Organelle membrane
AHNAK	9606.ENSP00000367263	GO Component	GO:0031982	Vesicle
AHNAK	9606.ENSP00000367263	GO Component	GO:0042383	Sarcolemma
AHNAK	9606.ENSP00000367263	GO Component	GO:0043034	Costamere
AHNAK	9606.ENSP00000367263	GO Component	GO:0043226	Organelle
AHNAK	9606.ENSP00000367263	GO Component	GO:0043227	Membrane-bounded organelle
AHNAK	9606.ENSP00000367263	GO Component	GO:0043228	Non-membrane-bounded organelle
AHNAK	9606.ENSP00000367263	GO Component	GO:0043229	Intracellular organelle
AHNAK	9606.ENSP00000367263	GO Component	GO:0043230	Extracellular organelle
AHNAK	9606.ENSP00000367263	GO Component	GO:0043231	Intracellular membrane-bounded organelle
AHNAK	9606.ENSP00000367263	GO Component	GO:0043232	Intracellular non-membrane-bounded organelle
AHNAK	9606.ENSP00000367263	GO Component	GO:0043292	Contractile fiber
AHNAK	9606.ENSP00000367263	GO Component	GO:0044291	Cell-cell contact zone
AHNAK	9606.ENSP00000367263	GO Component	GO:0070062	Extracellular exosome
AHNAK	9606.ENSP00000367263	GO Component	GO:0070161	Anchoring junction
AHNAK	9606.ENSP00000367263	GO Component	GO:0071944	Cell periphery
AHNAK	9606.ENSP00000367263	GO Component	GO:0098588	Bounding membrane of organelle
AHNAK	9606.ENSP00000367263	GO Component	GO:0098805	Whole membrane
AHNAK	9606.ENSP00000367263	GO Component	GO:0098852	Lytic vacuole membrane
AHNAK	9606.ENSP00000367263	GO Component	GO:0099080	Supramolecular complex
AHNAK	9606.ENSP00000367263	GO Component	GO:0099081	Supramolecular polymer
AHNAK	9606.ENSP00000367263	GO Component	GO:0099512	Supramolecular fiber
AHNAK	9606.ENSP00000367263	GO Component	GO:0110165	Cellular anatomical entity
AHNAK	9606.ENSP00000367263	GO Component	GO:1903561	Extracellular vesicle
AHNAK	9606.ENSP00000367263	STRING clusters	CL:17852	Mixed, incl. tetraspanin family, and annexin
AHNAK	9606.ENSP00000367263	STRING clusters	CL:17853	Mixed, incl. tetraspanin family, and annexin
AHNAK	9606.ENSP00000367263	STRING clusters	CL:17920	Mixed, incl. annexin, and plasma membrane repair
AHNAK	9606.ENSP00000367263	STRING clusters	CL:17921	Mixed, incl. annexin, and plasma membrane repair
AHNAK	9606.ENSP00000367263	STRING clusters	CL:17923	Mixed, incl. plasma membrane repair, and anxa2-p11 complex
AHNAK	9606.ENSP00000367263	STRING clusters	CL:17924	Mixed, incl. anxa2-p11 complex, and annexin a1
AHNAK	9606.ENSP00000367263	TISSUES	BTO:0000000	Tissues, cell types and enzyme sources
AHNAK	9606.ENSP00000367263	TISSUES	BTO:0000042	Animal
AHNAK	9606.ENSP00000367263	TISSUES	BTO:0000047	Adrenal gland
AHNAK	9606.ENSP00000367263	TISSUES	BTO:0000058	Alimentary canal
AHNAK	9606.ENSP00000367263	TISSUES	BTO:0000080	Male reproductive gland
AHNAK	9606.ENSP00000367263	TISSUES	BTO:0000081	Reproductive system
AHNAK	9606.ENSP00000367263	TISSUES	BTO:0000082	Male reproductive system
AHNAK	9606.ENSP00000367263	TISSUES	BTO:0000083	Female reproductive system
AHNAK	9606.ENSP00000367263	TISSUES	BTO:0000088	Cardiovascular system
AHNAK	9606.ENSP00000367263	TISSUES	BTO:0000089	Blood
AHNAK	9606.ENSP00000367263	TISSUES	BTO:0000123	Bladder
AHNAK	9606.ENSP00000367263	TISSUES	BTO:0000142	Brain
AHNAK	9606.ENSP00000367263	TISSUES	BTO:0000174	Embryonic structure
AHNAK	9606.ENSP00000367263	TISSUES	BTO:0000203	Respiratory system
AHNAK	9606.ENSP00000367263	TISSUES	BTO:0000227	Central nervous system
AHNAK	9606.ENSP00000367263	TISSUES	BTO:0000231	Cerebral hemisphere
AHNAK	9606.ENSP00000367263	TISSUES	BTO:0000233	Cerebral cortex
AHNAK	9606.ENSP00000367263	TISSUES	BTO:0000239	Telencephalon
AHNAK	9606.ENSP00000367263	TISSUES	BTO:0000254	Female reproductive gland
AHNAK	9606.ENSP00000367263	TISSUES	BTO:0000269	Colon
AHNAK	9606.ENSP00000367263	TISSUES	BTO:0000282	Head
AHNAK	9606.ENSP00000367263	TISSUES	BTO:0000284	Organism form
AHNAK	9606.ENSP00000367263	TISSUES	BTO:0000345	Digestive gland
AHNAK	9606.ENSP00000367263	TISSUES	BTO:0000379	Embryo
AHNAK	9606.ENSP00000367263	TISSUES	BTO:0000445	Cerebral lobe
AHNAK	9606.ENSP00000367263	TISSUES	BTO:0000449	Fetus
AHNAK	9606.ENSP00000367263	TISSUES	BTO:0000478	Forebrain
AHNAK	9606.ENSP00000367263	TISSUES	BTO:0000484	Frontal lobe
AHNAK	9606.ENSP00000367263	TISSUES	BTO:0000493	Gall bladder
AHNAK	9606.ENSP00000367263	TISSUES	BTO:0000511	Gastrointestinal tract
AHNAK	9606.ENSP00000367263	TISSUES	BTO:0000522	Gland
AHNAK	9606.ENSP00000367263	TISSUES	BTO:0000534	Gonad
AHNAK	9606.ENSP00000367263	TISSUES	BTO:0000545	Gut
AHNAK	9606.ENSP00000367263	TISSUES	BTO:0000562	Heart
AHNAK	9606.ENSP00000367263	TISSUES	BTO:0000570	Hematopoietic system
AHNAK	9606.ENSP00000367263	TISSUES	BTO:0000574	Hematopoietic cell
AHNAK	9606.ENSP00000367263	TISSUES	BTO:0000648	Intestine
AHNAK	9606.ENSP00000367263	TISSUES	BTO:0000706	Large intestine
AHNAK	9606.ENSP00000367263	TISSUES	BTO:0000751	Leukocyte
AHNAK	9606.ENSP00000367263	TISSUES	BTO:0000753	Lymphoid tissue
AHNAK	9606.ENSP00000367263	TISSUES	BTO:0000759	Liver
AHNAK	9606.ENSP00000367263	TISSUES	BTO:0000763	Lung
AHNAK	9606.ENSP00000367263	TISSUES	BTO:0000775	Lymphocyte
AHNAK	9606.ENSP00000367263	TISSUES	BTO:0000776	B-lymphocyte
AHNAK	9606.ENSP00000367263	TISSUES	BTO:0000782	T-lymphocyte
AHNAK	9606.ENSP00000367263	TISSUES	BTO:0000862	Heart ventricle
AHNAK	9606.ENSP00000367263	TISSUES	BTO:0000876	Monocyte
AHNAK	9606.ENSP00000367263	TISSUES	BTO:0000878	Mononuclear cell
AHNAK	9606.ENSP00000367263	TISSUES	BTO:0000903	Atrium
AHNAK	9606.ENSP00000367263	TISSUES	BTO:0000914	Natural killer cell
AHNAK	9606.ENSP00000367263	TISSUES	BTO:0000959	Esophagus
AHNAK	9606.ENSP00000367263	TISSUES	BTO:0000975	Ovary
AHNAK	9606.ENSP00000367263	TISSUES	BTO:0000988	Pancreas
AHNAK	9606.ENSP00000367263	TISSUES	BTO:0001044	Phagocyte
AHNAK	9606.ENSP00000367263	TISSUES	BTO:0001078	Placenta
AHNAK	9606.ENSP00000367263	TISSUES	BTO:0001096	Lymphoid cell
AHNAK	9606.ENSP00000367263	TISSUES	BTO:0001129	Prostate gland
AHNAK	9606.ENSP00000367263	TISSUES	BTO:0001158	Rectum
AHNAK	9606.ENSP00000367263	TISSUES	BTO:0001244	Urinary tract
AHNAK	9606.ENSP00000367263	TISSUES	BTO:0001279	Spinal cord
AHNAK	9606.ENSP00000367263	TISSUES	BTO:0001363	Testis
AHNAK	9606.ENSP00000367263	TISSUES	BTO:0001418	Urinary bladder
AHNAK	9606.ENSP00000367263	TISSUES	BTO:0001433	Mononuclear phagocyte
AHNAK	9606.ENSP00000367263	TISSUES	BTO:0001441	Marrow cell
AHNAK	9606.ENSP00000367263	TISSUES	BTO:0001484	Nervous system
AHNAK	9606.ENSP00000367263	TISSUES	BTO:0001488	Endocrine gland
AHNAK	9606.ENSP00000367263	TISSUES	BTO:0001489	Whole body
AHNAK	9606.ENSP00000367263	TISSUES	BTO:0001490	Other source
AHNAK	9606.ENSP00000367263	TISSUES	BTO:0001491	Viscus
AHNAK	9606.ENSP00000367263	TISSUES	BTO:0001613	Colorectum
AHNAK	9606.ENSP00000367263	TISSUES	BTO:0001629	Left ventricle
AHNAK	9606.ENSP00000367263	TISSUES	BTO:0001702	Left atrium
AHNAK	9606.ENSP00000367263	TISSUES	BTO:0001703	Right atrium
AHNAK	9606.ENSP00000367263	TISSUES	BTO:0003091	Urogenital system
AHNAK	9606.ENSP00000367263	TISSUES	BTO:0003092	Urinary system
AHNAK	9606.ENSP00000367263	TISSUES	BTO:0003096	Internal male genital organ
AHNAK	9606.ENSP00000367263	TISSUES	BTO:0003099	Internal female genital organ
AHNAK	9606.ENSP00000367263	TISSUES	BTO:0004716	Null cell
AHNAK	9606.ENSP00000367263	TISSUES	BTO:0004717	Large granular lymphocyte
AHNAK	9606.ENSP00000367263	TISSUES	BTO:0005810	Immune system
AHNAK	9606.ENSP00000367263	COMPARTMENTS	GOCC:0005576	Extracellular region
AHNAK	9606.ENSP00000367263	COMPARTMENTS	GOCC:0005615	Extracellular space
AHNAK	9606.ENSP00000367263	COMPARTMENTS	GOCC:0005622	Intracellular
AHNAK	9606.ENSP00000367263	COMPARTMENTS	GOCC:0005634	Nucleus
AHNAK	9606.ENSP00000367263	COMPARTMENTS	GOCC:0005737	Cytoplasm
AHNAK	9606.ENSP00000367263	COMPARTMENTS	GOCC:0005829	Cytosol
AHNAK	9606.ENSP00000367263	COMPARTMENTS	GOCC:0005856	Cytoskeleton
AHNAK	9606.ENSP00000367263	COMPARTMENTS	GOCC:0005886	Plasma membrane
AHNAK	9606.ENSP00000367263	COMPARTMENTS	GOCC:0005911	Cell-cell junction
AHNAK	9606.ENSP00000367263	COMPARTMENTS	GOCC:0005925	Focal adhesion
AHNAK	9606.ENSP00000367263	COMPARTMENTS	GOCC:0015629	Actin cytoskeleton
AHNAK	9606.ENSP00000367263	COMPARTMENTS	GOCC:0016020	Membrane
AHNAK	9606.ENSP00000367263	COMPARTMENTS	GOCC:0030016	Myofibril
AHNAK	9606.ENSP00000367263	COMPARTMENTS	GOCC:0030054	Cell junction
AHNAK	9606.ENSP00000367263	COMPARTMENTS	GOCC:0030055	Cell-substrate junction
AHNAK	9606.ENSP00000367263	COMPARTMENTS	GOCC:0030315	T-tubule
AHNAK	9606.ENSP00000367263	COMPARTMENTS	GOCC:0031982	Vesicle
AHNAK	9606.ENSP00000367263	COMPARTMENTS	GOCC:0042383	Sarcolemma
AHNAK	9606.ENSP00000367263	COMPARTMENTS	GOCC:0043034	Costamere
AHNAK	9606.ENSP00000367263	COMPARTMENTS	GOCC:0043226	Organelle
AHNAK	9606.ENSP00000367263	COMPARTMENTS	GOCC:0043227	Membrane-bounded organelle
AHNAK	9606.ENSP00000367263	COMPARTMENTS	GOCC:0043228	Non-membrane-bounded organelle
AHNAK	9606.ENSP00000367263	COMPARTMENTS	GOCC:0043229	Intracellular organelle
AHNAK	9606.ENSP00000367263	COMPARTMENTS	GOCC:0043230	Extracellular organelle
AHNAK	9606.ENSP00000367263	COMPARTMENTS	GOCC:0043231	Intracellular membrane-bounded organelle
AHNAK	9606.ENSP00000367263	COMPARTMENTS	GOCC:0043232	Intracellular non-membrane-bounded organelle
AHNAK	9606.ENSP00000367263	COMPARTMENTS	GOCC:0043292	Contractile fiber
AHNAK	9606.ENSP00000367263	COMPARTMENTS	GOCC:0044291	Cell-cell contact zone
AHNAK	9606.ENSP00000367263	COMPARTMENTS	GOCC:0070062	Extracellular exosome
AHNAK	9606.ENSP00000367263	COMPARTMENTS	GOCC:0070161	Anchoring junction
AHNAK	9606.ENSP00000367263	COMPARTMENTS	GOCC:0071944	Cell periphery
AHNAK	9606.ENSP00000367263	COMPARTMENTS	GOCC:0099080	Supramolecular complex
AHNAK	9606.ENSP00000367263	COMPARTMENTS	GOCC:0099081	Supramolecular polymer
AHNAK	9606.ENSP00000367263	COMPARTMENTS	GOCC:0099512	Supramolecular fiber
AHNAK	9606.ENSP00000367263	COMPARTMENTS	GOCC:0110165	Cellular anatomical entity
AHNAK	9606.ENSP00000367263	COMPARTMENTS	GOCC:1903561	Extracellular vesicle
AHNAK	9606.ENSP00000367263	Monarch HPO	BFO:0000016	Disposition
AHNAK	9606.ENSP00000367263	Monarch HPO	EFO:0000246	Age
AHNAK	9606.ENSP00000367263	Monarch HPO	EFO:0000408	Disease
AHNAK	9606.ENSP00000367263	Monarch HPO	EFO:0000618	Nervous system disease
AHNAK	9606.ENSP00000367263	Monarch HPO	EFO:0000677	Mental or behavioural disorder
AHNAK	9606.ENSP00000367263	Monarch HPO	EFO:0000719	Temporal measurement
AHNAK	9606.ENSP00000367263	Monarch HPO	EFO:0003892	Pulmonary function measurement
AHNAK	9606.ENSP00000367263	Monarch HPO	EFO:0003923	Bone density
AHNAK	9606.ENSP00000367263	Monarch HPO	EFO:0003924	Hair color
AHNAK	9606.ENSP00000367263	Monarch HPO	EFO:0004302	Anthropometric measurement
AHNAK	9606.ENSP00000367263	Monarch HPO	EFO:0004308	Leukocyte count
AHNAK	9606.ENSP00000367263	Monarch HPO	EFO:0004314	Forced expiratory volume
AHNAK	9606.ENSP00000367263	Monarch HPO	EFO:0004324	Body weights and measures
AHNAK	9606.ENSP00000367263	Monarch HPO	EFO:0004342	Waist circumference
AHNAK	9606.ENSP00000367263	Monarch HPO	EFO:0004343	Waist-hip ratio
AHNAK	9606.ENSP00000367263	Monarch HPO	EFO:0004458	C-reactive protein measurement
AHNAK	9606.ENSP00000367263	Monarch HPO	EFO:0004503	Hematological measurement
AHNAK	9606.ENSP00000367263	Monarch HPO	EFO:0004512	Bone measurement
AHNAK	9606.ENSP00000367263	Monarch HPO	EFO:0004516	Bone fracture related measurement
AHNAK	9606.ENSP00000367263	Monarch HPO	EFO:0004529	Lipid measurement
AHNAK	9606.ENSP00000367263	Monarch HPO	EFO:0004532	Serum gamma-glutamyl transferase measurement
AHNAK	9606.ENSP00000367263	Monarch HPO	EFO:0004582	Liver enzyme measurement
AHNAK	9606.ENSP00000367263	Monarch HPO	EFO:0004586	Complete blood cell count
AHNAK	9606.ENSP00000367263	Monarch HPO	EFO:0004612	High density lipoprotein cholesterol measurement
AHNAK	9606.ENSP00000367263	Monarch HPO	EFO:0004732	Lipoprotein measurement
AHNAK	9606.ENSP00000367263	Monarch HPO	EFO:0004735	Serum alanine aminotransferase measurement
AHNAK	9606.ENSP00000367263	Monarch HPO	EFO:0004747	Protein measurement
AHNAK	9606.ENSP00000367263	Monarch HPO	EFO:0004847	Age at onset
AHNAK	9606.ENSP00000367263	Monarch HPO	EFO:0004872	Inflammatory biomarker measurement
AHNAK	9606.ENSP00000367263	Monarch HPO	EFO:0005038	Hair morphology
AHNAK	9606.ENSP00000367263	Monarch HPO	EFO:0005091	Monocyte count
AHNAK	9606.ENSP00000367263	Monarch HPO	EFO:0005105	Lipid or lipoprotein measurement
AHNAK	9606.ENSP00000367263	Monarch HPO	EFO:0005772	Neurodegenerative disease
AHNAK	9606.ENSP00000367263	Monarch HPO	EFO:0005774	Brain disease
AHNAK	9606.ENSP00000367263	Monarch HPO	EFO:0005815	Tauopathy
AHNAK	9606.ENSP00000367263	Monarch HPO	EFO:0006841	Respiratory disease biomarker
AHNAK	9606.ENSP00000367263	Monarch HPO	EFO:0007788	BMI-adjusted waist-hip ratio
AHNAK	9606.ENSP00000367263	Monarch HPO	EFO:0007789	BMI-adjusted waist circumference
AHNAK	9606.ENSP00000367263	Monarch HPO	EFO:0007821	Hair morphology measurement
AHNAK	9606.ENSP00000367263	Monarch HPO	EFO:0007822	Hair colour measurement
AHNAK	9606.ENSP00000367263	Monarch HPO	EFO:0007861	Body ratio measurement
AHNAK	9606.ENSP00000367263	Monarch HPO	EFO:0007989	Monocyte percentage of leukocytes
AHNAK	9606.ENSP00000367263	Monarch HPO	EFO:0009270	Heel bone mineral density
AHNAK	9606.ENSP00000367263	Monarch HPO	EFO:0009386	Central nervous system disease
AHNAK	9606.ENSP00000367263	Monarch HPO	EFO:1001457	Cognitive disorder
AHNAK	9606.ENSP00000367263	Monarch HPO	EFO:1001870	Late-onset alzheimers disease
AHNAK	9606.ENSP00000367263	Monarch HPO	MONDO:0001627	Dementia
AHNAK	9606.ENSP00000367263	Monarch HPO	MONDO:0002025	Psychiatric disorder
AHNAK	9606.ENSP00000367263	Monarch HPO	MONDO:0004975	Alzheimer disease
AHNAK	9606.ENSP00000367263	UniProt Keywords	KW-0007	Acetylation
AHNAK	9606.ENSP00000367263	UniProt Keywords	KW-0025	Alternative splicing
AHNAK	9606.ENSP00000367263	UniProt Keywords	KW-0488	Methylation
AHNAK	9606.ENSP00000367263	UniProt Keywords	KW-0539	Nucleus
AHNAK	9606.ENSP00000367263	UniProt Keywords	KW-0597	Phosphoprotein
AHNAK	9606.ENSP00000367263	UniProt Keywords	KW-0621	Polymorphism
AHNAK	9606.ENSP00000367263	UniProt Keywords	KW-0677	Repeat
AHNAK	9606.ENSP00000367263	UniProt Keywords	KW-0832	Ubl conjugation
AHNAK	9606.ENSP00000367263	UniProt Keywords	KW-1017	Isopeptide bond
AHNAK	9606.ENSP00000367263	InterPro	IPR001478	PDZ domain
AHNAK	9606.ENSP00000367263	InterPro	IPR036034	PDZ superfamily
AHNAK	9606.ENSP00000367263	SMART	SM00228	Domain present in PSD-95, Dlg, and ZO-1/2.
AIMP1	9606.ENSP00000378191	GO Process	GO:0001525	Angiogenesis
AIMP1	9606.ENSP00000378191	GO Process	GO:0001568	Blood vessel development
AIMP1	9606.ENSP00000378191	GO Process	GO:0001936	Regulation of endothelial cell proliferation
AIMP1	9606.ENSP00000378191	GO Process	GO:0001937	Negative regulation of endothelial cell proliferation
AIMP1	9606.ENSP00000378191	GO Process	GO:0001944	Vasculature development
AIMP1	9606.ENSP00000378191	GO Process	GO:0002252	Immune effector process
AIMP1	9606.ENSP00000378191	GO Process	GO:0002376	Immune system process
AIMP1	9606.ENSP00000378191	GO Process	GO:0002791	Regulation of peptide secretion
AIMP1	9606.ENSP00000378191	GO Process	GO:0002793	Positive regulation of peptide secretion
AIMP1	9606.ENSP00000378191	GO Process	GO:0006082	Organic acid metabolic process
AIMP1	9606.ENSP00000378191	GO Process	GO:0006139	Nucleobase-containing compound metabolic process
AIMP1	9606.ENSP00000378191	GO Process	GO:0006399	tRNA metabolic process
AIMP1	9606.ENSP00000378191	GO Process	GO:0006412	Translation
AIMP1	9606.ENSP00000378191	GO Process	GO:0006418	tRNA aminoacylation for protein translation
AIMP1	9606.ENSP00000378191	GO Process	GO:0006518	Peptide metabolic process
AIMP1	9606.ENSP00000378191	GO Process	GO:0006520	Cellular amino acid metabolic process
AIMP1	9606.ENSP00000378191	GO Process	GO:0006725	Cellular aromatic compound metabolic process
AIMP1	9606.ENSP00000378191	GO Process	GO:0006807	Nitrogen compound metabolic process
AIMP1	9606.ENSP00000378191	GO Process	GO:0006915	Apoptotic process
AIMP1	9606.ENSP00000378191	GO Process	GO:0006928	Movement of cell or subcellular component
AIMP1	9606.ENSP00000378191	GO Process	GO:0006950	Response to stress
AIMP1	9606.ENSP00000378191	GO Process	GO:0006952	Defense response
AIMP1	9606.ENSP00000378191	GO Process	GO:0006954	Inflammatory response
AIMP1	9606.ENSP00000378191	GO Process	GO:0007154	Cell communication
AIMP1	9606.ENSP00000378191	GO Process	GO:0007165	Signal transduction
AIMP1	9606.ENSP00000378191	GO Process	GO:0007267	Cell-cell signaling
AIMP1	9606.ENSP00000378191	GO Process	GO:0007275	Multicellular organism development
AIMP1	9606.ENSP00000378191	GO Process	GO:0008152	Metabolic process
AIMP1	9606.ENSP00000378191	GO Process	GO:0008219	Cell death
AIMP1	9606.ENSP00000378191	GO Process	GO:0008285	Negative regulation of cell population proliferation
AIMP1	9606.ENSP00000378191	GO Process	GO:0009058	Biosynthetic process
AIMP1	9606.ENSP00000378191	GO Process	GO:0009059	Macromolecule biosynthetic process
AIMP1	9606.ENSP00000378191	GO Process	GO:0009605	Response to external stimulus
AIMP1	9606.ENSP00000378191	GO Process	GO:0009607	Response to biotic stimulus
AIMP1	9606.ENSP00000378191	GO Process	GO:0009615	Response to virus
AIMP1	9606.ENSP00000378191	GO Process	GO:0009653	Anatomical structure morphogenesis
AIMP1	9606.ENSP00000378191	GO Process	GO:0009987	Cellular process
AIMP1	9606.ENSP00000378191	GO Process	GO:0010467	Gene expression
AIMP1	9606.ENSP00000378191	GO Process	GO:0010646	Regulation of cell communication
AIMP1	9606.ENSP00000378191	GO Process	GO:0010647	Positive regulation of cell communication
AIMP1	9606.ENSP00000378191	GO Process	GO:0010817	Regulation of hormone levels
AIMP1	9606.ENSP00000378191	GO Process	GO:0012501	Programmed cell death
AIMP1	9606.ENSP00000378191	GO Process	GO:0016070	RNA metabolic process
AIMP1	9606.ENSP00000378191	GO Process	GO:0016477	Cell migration
AIMP1	9606.ENSP00000378191	GO Process	GO:0019538	Protein metabolic process
AIMP1	9606.ENSP00000378191	GO Process	GO:0019752	Carboxylic acid metabolic process
AIMP1	9606.ENSP00000378191	GO Process	GO:0023051	Regulation of signaling
AIMP1	9606.ENSP00000378191	GO Process	GO:0023052	Signaling
AIMP1	9606.ENSP00000378191	GO Process	GO:0023056	Positive regulation of signaling
AIMP1	9606.ENSP00000378191	GO Process	GO:0032501	Multicellular organismal process
AIMP1	9606.ENSP00000378191	GO Process	GO:0032502	Developmental process
AIMP1	9606.ENSP00000378191	GO Process	GO:0032879	Regulation of localization
AIMP1	9606.ENSP00000378191	GO Process	GO:0034641	Cellular nitrogen compound metabolic process
AIMP1	9606.ENSP00000378191	GO Process	GO:0034645	Cellular macromolecule biosynthetic process
AIMP1	9606.ENSP00000378191	GO Process	GO:0034660	ncRNA metabolic process
AIMP1	9606.ENSP00000378191	GO Process	GO:0035239	Tube morphogenesis
AIMP1	9606.ENSP00000378191	GO Process	GO:0035295	Tube development
AIMP1	9606.ENSP00000378191	GO Process	GO:0040011	Locomotion
AIMP1	9606.ENSP00000378191	GO Process	GO:0042127	Regulation of cell population proliferation
AIMP1	9606.ENSP00000378191	GO Process	GO:0043038	Amino acid activation
AIMP1	9606.ENSP00000378191	GO Process	GO:0043039	tRNA aminoacylation
AIMP1	9606.ENSP00000378191	GO Process	GO:0043043	Peptide biosynthetic process
AIMP1	9606.ENSP00000378191	GO Process	GO:0043170	Macromolecule metabolic process
AIMP1	9606.ENSP00000378191	GO Process	GO:0043207	Response to external biotic stimulus
AIMP1	9606.ENSP00000378191	GO Process	GO:0043436	Oxoacid metabolic process
AIMP1	9606.ENSP00000378191	GO Process	GO:0043603	Cellular amide metabolic process
AIMP1	9606.ENSP00000378191	GO Process	GO:0043604	Amide biosynthetic process
AIMP1	9606.ENSP00000378191	GO Process	GO:0044237	Cellular metabolic process
AIMP1	9606.ENSP00000378191	GO Process	GO:0044238	Primary metabolic process
AIMP1	9606.ENSP00000378191	GO Process	GO:0044249	Cellular biosynthetic process
AIMP1	9606.ENSP00000378191	GO Process	GO:0044260	Cellular macromolecule metabolic process
AIMP1	9606.ENSP00000378191	GO Process	GO:0044267	Cellular protein metabolic process
AIMP1	9606.ENSP00000378191	GO Process	GO:0044271	Cellular nitrogen compound biosynthetic process
AIMP1	9606.ENSP00000378191	GO Process	GO:0044281	Small molecule metabolic process
AIMP1	9606.ENSP00000378191	GO Process	GO:0044419	Interspecies interaction between organisms
AIMP1	9606.ENSP00000378191	GO Process	GO:0046483	Heterocycle metabolic process
AIMP1	9606.ENSP00000378191	GO Process	GO:0046883	Regulation of hormone secretion
AIMP1	9606.ENSP00000378191	GO Process	GO:0046887	Positive regulation of hormone secretion
AIMP1	9606.ENSP00000378191	GO Process	GO:0048514	Blood vessel morphogenesis
AIMP1	9606.ENSP00000378191	GO Process	GO:0048518	Positive regulation of biological process
AIMP1	9606.ENSP00000378191	GO Process	GO:0048519	Negative regulation of biological process
AIMP1	9606.ENSP00000378191	GO Process	GO:0048522	Positive regulation of cellular process
AIMP1	9606.ENSP00000378191	GO Process	GO:0048523	Negative regulation of cellular process
AIMP1	9606.ENSP00000378191	GO Process	GO:0048646	Anatomical structure formation involved in morphogenesis
AIMP1	9606.ENSP00000378191	GO Process	GO:0048731	System development
AIMP1	9606.ENSP00000378191	GO Process	GO:0048856	Anatomical structure development
AIMP1	9606.ENSP00000378191	GO Process	GO:0048870	Cell motility
AIMP1	9606.ENSP00000378191	GO Process	GO:0050678	Regulation of epithelial cell proliferation
AIMP1	9606.ENSP00000378191	GO Process	GO:0050680	Negative regulation of epithelial cell proliferation
AIMP1	9606.ENSP00000378191	GO Process	GO:0050789	Regulation of biological process
AIMP1	9606.ENSP00000378191	GO Process	GO:0050794	Regulation of cellular process
AIMP1	9606.ENSP00000378191	GO Process	GO:0050896	Response to stimulus
AIMP1	9606.ENSP00000378191	GO Process	GO:0050900	Leukocyte migration
AIMP1	9606.ENSP00000378191	GO Process	GO:0051046	Regulation of secretion
AIMP1	9606.ENSP00000378191	GO Process	GO:0051047	Positive regulation of secretion
AIMP1	9606.ENSP00000378191	GO Process	GO:0051049	Regulation of transport
AIMP1	9606.ENSP00000378191	GO Process	GO:0051050	Positive regulation of transport
AIMP1	9606.ENSP00000378191	GO Process	GO:0051179	Localization
AIMP1	9606.ENSP00000378191	GO Process	GO:0051607	Defense response to virus
AIMP1	9606.ENSP00000378191	GO Process	GO:0051674	Localization of cell
AIMP1	9606.ENSP00000378191	GO Process	GO:0051707	Response to other organism
AIMP1	9606.ENSP00000378191	GO Process	GO:0051716	Cellular response to stimulus
AIMP1	9606.ENSP00000378191	GO Process	GO:0065007	Biological regulation
AIMP1	9606.ENSP00000378191	GO Process	GO:0065008	Regulation of biological quality
AIMP1	9606.ENSP00000378191	GO Process	GO:0065009	Regulation of molecular function
AIMP1	9606.ENSP00000378191	GO Process	GO:0070092	Regulation of glucagon secretion
AIMP1	9606.ENSP00000378191	GO Process	GO:0070094	Positive regulation of glucagon secretion
AIMP1	9606.ENSP00000378191	GO Process	GO:0071704	Organic substance metabolic process
AIMP1	9606.ENSP00000378191	GO Process	GO:0072359	Circulatory system development
AIMP1	9606.ENSP00000378191	GO Process	GO:0090087	Regulation of peptide transport
AIMP1	9606.ENSP00000378191	GO Process	GO:0090276	Regulation of peptide hormone secretion
AIMP1	9606.ENSP00000378191	GO Process	GO:0090277	Positive regulation of peptide hormone secretion
AIMP1	9606.ENSP00000378191	GO Process	GO:0090304	Nucleic acid metabolic process
AIMP1	9606.ENSP00000378191	GO Process	GO:0098542	Defense response to other organism
AIMP1	9606.ENSP00000378191	GO Process	GO:1901360	Organic cyclic compound metabolic process
AIMP1	9606.ENSP00000378191	GO Process	GO:1901564	Organonitrogen compound metabolic process
AIMP1	9606.ENSP00000378191	GO Process	GO:1901566	Organonitrogen compound biosynthetic process
AIMP1	9606.ENSP00000378191	GO Process	GO:1901576	Organic substance biosynthetic process
AIMP1	9606.ENSP00000378191	GO Process	GO:1903530	Regulation of secretion by cell
AIMP1	9606.ENSP00000378191	GO Process	GO:1903532	Positive regulation of secretion by cell
AIMP1	9606.ENSP00000378191	GO Function	GO:0000049	tRNA binding
AIMP1	9606.ENSP00000378191	GO Function	GO:0003676	Nucleic acid binding
AIMP1	9606.ENSP00000378191	GO Function	GO:0003723	RNA binding
AIMP1	9606.ENSP00000378191	GO Function	GO:0005102	Signaling receptor binding
AIMP1	9606.ENSP00000378191	GO Function	GO:0005125	Cytokine activity
AIMP1	9606.ENSP00000378191	GO Function	GO:0005488	Binding
AIMP1	9606.ENSP00000378191	GO Function	GO:0005515	Protein binding
AIMP1	9606.ENSP00000378191	GO Function	GO:0019899	Enzyme binding
AIMP1	9606.ENSP00000378191	GO Function	GO:0030545	Receptor regulator activity
AIMP1	9606.ENSP00000378191	GO Function	GO:0030546	Signaling receptor activator activity
AIMP1	9606.ENSP00000378191	GO Function	GO:0042802	Identical protein binding
AIMP1	9606.ENSP00000378191	GO Function	GO:0042803	Protein homodimerization activity
AIMP1	9606.ENSP00000378191	GO Function	GO:0046983	Protein dimerization activity
AIMP1	9606.ENSP00000378191	GO Function	GO:0048018	Receptor ligand activity
AIMP1	9606.ENSP00000378191	GO Function	GO:0051020	GTPase binding
AIMP1	9606.ENSP00000378191	GO Function	GO:0097159	Organic cyclic compound binding
AIMP1	9606.ENSP00000378191	GO Function	GO:0098772	Molecular function regulator
AIMP1	9606.ENSP00000378191	GO Function	GO:1901363	Heterocyclic compound binding
AIMP1	9606.ENSP00000378191	GO Component	GO:0005576	Extracellular region
AIMP1	9606.ENSP00000378191	GO Component	GO:0005615	Extracellular space
AIMP1	9606.ENSP00000378191	GO Component	GO:0005622	Intracellular
AIMP1	9606.ENSP00000378191	GO Component	GO:0005634	Nucleus
AIMP1	9606.ENSP00000378191	GO Component	GO:0005737	Cytoplasm
AIMP1	9606.ENSP00000378191	GO Component	GO:0005783	Endoplasmic reticulum
AIMP1	9606.ENSP00000378191	GO Component	GO:0005794	Golgi apparatus
AIMP1	9606.ENSP00000378191	GO Component	GO:0005829	Cytosol
AIMP1	9606.ENSP00000378191	GO Component	GO:0009986	Cell surface
AIMP1	9606.ENSP00000378191	GO Component	GO:0012505	Endomembrane system
AIMP1	9606.ENSP00000378191	GO Component	GO:0016020	Membrane
AIMP1	9606.ENSP00000378191	GO Component	GO:0017101	aminoacyl-tRNA synthetase multienzyme complex
AIMP1	9606.ENSP00000378191	GO Component	GO:0032991	Protein-containing complex
AIMP1	9606.ENSP00000378191	GO Component	GO:0043226	Organelle
AIMP1	9606.ENSP00000378191	GO Component	GO:0043227	Membrane-bounded organelle
AIMP1	9606.ENSP00000378191	GO Component	GO:0043229	Intracellular organelle
AIMP1	9606.ENSP00000378191	GO Component	GO:0043231	Intracellular membrane-bounded organelle
AIMP1	9606.ENSP00000378191	GO Component	GO:0110165	Cellular anatomical entity
AIMP1	9606.ENSP00000378191	STRING clusters	CL:609	tRNA aminoacylation, and Recycling of eIF2:GDP
AIMP1	9606.ENSP00000378191	STRING clusters	CL:610	Aminoacyl-tRNA biosynthesis
AIMP1	9606.ENSP00000378191	STRING clusters	CL:612	Aminoacyl-tRNA biosynthesis
AIMP1	9606.ENSP00000378191	STRING clusters	CL:614	tRNA Aminoacylation
AIMP1	9606.ENSP00000378191	STRING clusters	CL:616	tRNA Aminoacylation
AIMP1	9606.ENSP00000378191	STRING clusters	CL:656	aminoacyl-tRNA synthetase multienzyme complex
AIMP1	9606.ENSP00000378191	STRING clusters	CL:668	aminoacyl-tRNA synthetase multienzyme complex
AIMP1	9606.ENSP00000378191	Reactome	HSA-1430728	Metabolism
AIMP1	9606.ENSP00000378191	Reactome	HSA-2408522	Selenoamino acid metabolism
AIMP1	9606.ENSP00000378191	Reactome	HSA-379716	Cytosolic tRNA aminoacylation
AIMP1	9606.ENSP00000378191	Reactome	HSA-379724	tRNA Aminoacylation
AIMP1	9606.ENSP00000378191	Reactome	HSA-392499	Metabolism of proteins
AIMP1	9606.ENSP00000378191	Reactome	HSA-71291	Metabolism of amino acids and derivatives
AIMP1	9606.ENSP00000378191	Reactome	HSA-72766	Translation
AIMP1	9606.ENSP00000378191	WikiPathways	WP4352	Ciliary landscape
AIMP1	9606.ENSP00000378191	DISEASES	DOID:0050177	Monogenic disease
AIMP1	9606.ENSP00000378191	DISEASES	DOID:0050737	Autosomal recessive disease
AIMP1	9606.ENSP00000378191	DISEASES	DOID:0050739	Autosomal genetic disease
AIMP1	9606.ENSP00000378191	DISEASES	DOID:0060786	Hypomyelinating leukodystrophy
AIMP1	9606.ENSP00000378191	DISEASES	DOID:0060790	Hypomyelinating leukodystrophy 3
AIMP1	9606.ENSP00000378191	DISEASES	DOID:10579	Leukodystrophy
AIMP1	9606.ENSP00000378191	DISEASES	DOID:1443	Cerebral degeneration
AIMP1	9606.ENSP00000378191	DISEASES	DOID:331	Central nervous system disease
AIMP1	9606.ENSP00000378191	DISEASES	DOID:4	Disease
AIMP1	9606.ENSP00000378191	DISEASES	DOID:630	Genetic disease
AIMP1	9606.ENSP00000378191	DISEASES	DOID:7	Disease of anatomical entity
AIMP1	9606.ENSP00000378191	DISEASES	DOID:863	Nervous system disease
AIMP1	9606.ENSP00000378191	DISEASES	DOID:936	Brain disease
AIMP1	9606.ENSP00000378191	TISSUES	BTO:0000000	Tissues, cell types and enzyme sources
AIMP1	9606.ENSP00000378191	TISSUES	BTO:0000042	Animal
AIMP1	9606.ENSP00000378191	TISSUES	BTO:0000345	Digestive gland
AIMP1	9606.ENSP00000378191	TISSUES	BTO:0000522	Gland
AIMP1	9606.ENSP00000378191	TISSUES	BTO:0000988	Pancreas
AIMP1	9606.ENSP00000378191	TISSUES	BTO:0001488	Endocrine gland
AIMP1	9606.ENSP00000378191	TISSUES	BTO:0001489	Whole body
AIMP1	9606.ENSP00000378191	TISSUES	BTO:0001491	Viscus
AIMP1	9606.ENSP00000378191	COMPARTMENTS	GOCC:0005622	Intracellular
AIMP1	9606.ENSP00000378191	COMPARTMENTS	GOCC:0005737	Cytoplasm
AIMP1	9606.ENSP00000378191	COMPARTMENTS	GOCC:0005829	Cytosol
AIMP1	9606.ENSP00000378191	COMPARTMENTS	GOCC:0017101	aminoacyl-tRNA synthetase multienzyme complex
AIMP1	9606.ENSP00000378191	COMPARTMENTS	GOCC:0032991	Protein-containing complex
AIMP1	9606.ENSP00000378191	COMPARTMENTS	GOCC:0110165	Cellular anatomical entity
AIMP1	9606.ENSP00000378191	Monarch HPO	EFO:0007821	Hair morphology measurement
AIMP1	9606.ENSP00000378191	Monarch HPO	EFO:0007825	Balding measurement
AIMP1	9606.ENSP00000378191	Monarch HPO	HP:0000118	Phenotypic abnormality
AIMP1	9606.ENSP00000378191	Monarch HPO	HP:0000152	Abnormality of head or neck
AIMP1	9606.ENSP00000378191	Monarch HPO	HP:0000234	Abnormality of the head
AIMP1	9606.ENSP00000378191	Monarch HPO	HP:0000252	Microcephaly
AIMP1	9606.ENSP00000378191	Monarch HPO	HP:0000271	Abnormality of the face
AIMP1	9606.ENSP00000378191	Monarch HPO	HP:0000280	Coarse facial features
AIMP1	9606.ENSP00000378191	Monarch HPO	HP:0000478	Abnormality of the eye
AIMP1	9606.ENSP00000378191	Monarch HPO	HP:0000504	Abnormality of vision
AIMP1	9606.ENSP00000378191	Monarch HPO	HP:0000505	Visual impairment
AIMP1	9606.ENSP00000378191	Monarch HPO	HP:0000639	Nystagmus
AIMP1	9606.ENSP00000378191	Monarch HPO	HP:0000707	Abnormality of the nervous system
AIMP1	9606.ENSP00000378191	Monarch HPO	HP:0000708	Behavioral abnormality
AIMP1	9606.ENSP00000378191	Monarch HPO	HP:0000716	Depression
AIMP1	9606.ENSP00000378191	Monarch HPO	HP:0000729	Autistic behavior
AIMP1	9606.ENSP00000378191	Monarch HPO	HP:0000733	Motor stereotypy
AIMP1	9606.ENSP00000378191	Monarch HPO	HP:0000734	Disinhibition
AIMP1	9606.ENSP00000378191	Monarch HPO	HP:0000736	Short attention span
[truncated: 171,566 more rows]
